# Supplementary material for: Lack of miRNA Misregulation at Early Pathological Stages in Drosophila Neurodegenerative Disease Models
Source: Front Genet. 2012 Oct 30;3:226. doi: 10.3389/fgene.2012.00226 (PMC3483601; doi:10.3389/fgene.2012.00226)
Supplement: Supplementary Table S1 — Distribution and percentage in the different RNA classes of the read counts obtained with the samples used in this study, as described in the Section “Material and Methods”. [file 32579_TRICOIRE_DataSheet1.XLSX]

## Sheet: Feuil1
	ATXN3-70Q-0	ATXN3-70Q-200_1	ATXN3-70Q-200_2	ATXN3-19Q-0	ATXN3-19Q-200	ATXN1-82Q-0	ATXN1-82Q-200_1	ATXN1-82Q-200_2	ATXN1-30Q-0	ATXN1-30Q-200	ATXN7-102Q-0	ATXN7-102Q-200_1	ATXN7-102Q-200_2	ATXN7-10Q-0	ATXN7-10Q-200	par-0_1	par-0_2	par-10_1	par-10_2	elav	syn-WT	syn-A30P	elavGS-M-0	elavGS-M-200_1	elavGS-M-200_2	TBP43-WT-0	TBP43-WT-200_1	TBP43-WT-200_2	FUS-0	FUS-200_1	FUS-200_2	elavGS-F-0	elavGS-F-200	tau-V337F-0	tau-V337F-200_1	tau-V337F-200_2	ALLS
READS COUNTS	GKG-13	GKG-14	GKG-66	GKG-15	GKG-16	GKG-19	GKG-20	GKG-67	GKG-17	GKG-18	GKG-23	GKG-24	GKG-63	GKG-21	GKG-22	GKG-38	GKG-54	GKG-39	GKG-55	GKG-42	GKG-40	GKG-41	GKG-51	GKG-52	GNE-4	GKG-47	GKG-48	GNE-5	GKG-49	GKG-50	GNE-6	GKG-43	GKG-44	GKG-45	GKG-46	GNE-7
Dmel_matched	5332654	4559974	4264121	6604240	9089500	12075219	7778871	6378495	6159181	5338599	9220518	4646967	8932731	10025230	5882760	2212039	8653390	3490009	11870427	7896608	9748821	7896608	3752978	5865433	15834099	2688165	4758330	15660377	2946523	3302409	12893742	3198553	5205525	6685247	4939650	20016134	265804127
miRNAs	3959873	3478904	2786185	3944081	4599071	8129374	6062893	3966879	3942835	4021480	5029832	3166898	6109298	4658293	3765190	1334244	4212764	1522824	7325909	4364708	6439385	4364708	2512365	4459974	9087542	2070025	2439755	13174868	1935184	1756496	9871066	2152432	1709882	1812706	2101016	11887836	164156775
tRNAs	113301	111630	45226	213979	363299	411513	299946	154935	226468	221224	133775	68376	176097	319006	184935	87420	236653	239681	532914	231623	75441	231623	85328	207290	313925	76478	141543	551501	85609	97001	801060	83639	95269	80102	95922	307072	7700804
ncRNAs	26690	24815	14560	29429	32699	52268	37433	33473	21105	26503	33556	23820	36488	28406	45026	10238	117409	35961	117890	43836	56204	43836	6349	14397	29758	6856	10526	54673	10011	11059	87499	7563	7056	5892	8711	45933	1197928
miscRNAs	834884	580426	1185023	2091658	3782773	2919830	906601	1554122	1767332	747101	3670081	1165590	2216664	4668214	1508211	654794	3525979	1476813	3091363	2094003	2647654	2094003	1055818	978270	5954068	448024	2040823	1191496	754481	1286948	731835	857157	3309160	4704416	2618898	7244762	78359275
Transposons	69404	62597	36373	68232	64122	108607	90102	68506	37020	51946	128996	83029	73909	63116	113045	20674	84245	38863	106389	94049	167791	94049	18731	39440	77354	17778	23317	134275	20799	19507	176998	21361	16728	16144	28705	130613	2466814
Introns	209124	190794	124141	143368	120600	250166	205456	405880	77368	150179	128479	82999	173679	131159	141895	66427	304613	96334	421335	351402	216602	351402	41082	91274	196286	37052	49029	307251	87649	74059	798968	40605	32643	29969	45394	208784	6383447
transcripts	67705	62826	38267	63260	72521	121666	117277	111700	54763	80201	53812	33067	93116	101695	77083	19335	91345	38126	133601	649036	71886	649036	20119	43173	108568	20586	33755	165016	30947	36925	270344	20250	18771	17897	20476	104644	3712795
Intergenics	39015	35777	22005	33207	34948	57859	43395	64715	22125	28084	27335	16411	23092	37845	32109	14438	58883	30616	79924	46243	39811	46243	8564	22139	45410	8393	14578	61620	17010	15257	126983	10876	10784	10253	14541	47953	1248441
Remaining	12658	12205	12341	17026	19467	23936	15768	18285	10165	11881	14652	6777	30388	17496	15266	4469	21499	10791	61102	21708	34047	21708	4622	9476	21188	2973	5004	19677	4833	5157	28989	4670	5232	7868	5987	38537	577848
% READS COUNTS	GKG-13	GKG-14	GKG-66	GKG-15	GKG-16	GKG-19	GKG-20	GKG-67	GKG-17	GKG-18	GKG-23	GKG-24	GKG-63	GKG-21	GKG-22	GKG-38	GKG-54	GKG-39	GKG-55	GKG-42	GKG-40	GKG-41	GKG-51	GKG-52	GNE-4	GKG-47	GKG-48	GNE-5	GKG-49	GKG-50	GNE-6	GKG-43	GKG-44	GKG-45	GKG-46	GNE-7
Dmel_matched	5332654	4559974	4264121	6604240	9089500	12075219	7778871	6378495	6159181	5338599	9220518	4646967	8932731	10025230	5882760	2212039	8653390	3490009	11870427	7896608	9748821	7896608	3752978	5865433	15834099	2688165	4758330	15660377	2946523	3302409	12893742	5205525	5205525	6685247	4939650	20016134	265804127
miRNAs	0.742571	0.762922	0.653402	0.597204	0.505976	0.673228	0.779405	0.621915	0.640156	0.753284	0.545504	0.681498	0.683923	0.464657	0.640038	0.603174	0.486834	0.436338	0.617156	0.552732	0.66053	0.552732	0.669432	0.760383	0.573922	0.770051	0.512733	0.841287	0.656769	0.531883	0.76557	0.672939	0.328474	0.27115	0.425337	0.593913	0.617586
tRNAs	0.0212466	0.0244804	0.0106062	0.0324002	0.0399691	0.0340791	0.0385591	0.0242902	0.0367692	0.0414386	0.0145084	0.0147141	0.0197137	0.0318203	0.0314368	0.0395201	0.027348	0.0686763	0.0448943	0.029332	0.00773847	0.029332	0.0227361	0.035341	0.0198259	0.0284499	0.0297464	0.0352163	0.0290542	0.0293728	0.0621278	0.026149	0.0183015	0.0119819	0.0194188	0.0153412	0.0289717
ncRNAs	0.00500501	0.00544192	0.00341454	0.00445608	0.00359745	0.00432853	0.00481214	0.00524779	0.00342659	0.00496441	0.00363927	0.00512592	0.00408475	0.00283345	0.00765389	0.00462831	0.013568	0.010304	0.0099314	0.00555124	0.00576521	0.00555124	0.00169172	0.00245455	0.00187936	0.00255044	0.00221212	0.00349117	0.00339756	0.00334877	0.00678616	0.00236451	0.00135548	0.000881344	0.00176349	0.0022948	0.00450681
miscRNAs	0.156561	0.127287	0.277906	0.316714	0.41617	0.241803	0.116547	0.24365	0.286943	0.139943	0.398034	0.250828	0.248151	0.465647	0.256378	0.296014	0.407468	0.423154	0.260426	0.265178	0.271587	0.265178	0.281328	0.166786	0.376028	0.166665	0.428895	0.0760835	0.256058	0.3897	0.0567589	0.267983	0.635701	0.703701	0.530179	0.361946	0.294801
Transposons	0.0130149	0.0137275	0.00853001	0.0103315	0.00705451	0.00899421	0.0115829	0.0107402	0.00601054	0.00973027	0.0139901	0.0178674	0.00827395	0.00629572	0.0192163	0.00934613	0.00973549	0.0111355	0.00896253	0.0119101	0.0172114	0.0119101	0.00499097	0.00672414	0.00488528	0.00661343	0.00490025	0.00857419	0.00705883	0.0059069	0.0137274	0.00667833	0.00321351	0.00241487	0.00581114	0.00652539	0.00928057
Introns	0.0392157	0.041841	0.0291129	0.0217085	0.0132681	0.0207173	0.0264121	0.0636326	0.0125614	0.0281308	0.013934	0.0178609	0.019443	0.0130829	0.0241205	0.0300298	0.0352016	0.0276028	0.0354945	0.0445004	0.0222183	0.0445004	0.0109465	0.0155613	0.0123964	0.0137834	0.0103038	0.0196196	0.0297466	0.0224258	0.0619656	0.0126948	0.00627084	0.00448286	0.00918972	0.0104308	0.0240156
transcripts	0.0126963	0.0137777	0.00897418	0.00957869	0.00797855	0.0100757	0.0150764	0.017512	0.00889128	0.0150229	0.00583611	0.00711582	0.0104241	0.0101439	0.0131032	0.0087408	0.010556	0.0109243	0.0112549	0.0821917	0.00737381	0.0821917	0.00536081	0.00736058	0.00685659	0.00765801	0.00709388	0.0105372	0.0105029	0.0111812	0.0209671	0.00633099	0.00360598	0.00267709	0.00414523	0.00522798	0.0139682
Intergenics	0.00731624	0.00784588	0.0051605	0.00502813	0.00384488	0.00479155	0.00557857	0.0101458	0.0035922	0.00526056	0.00296458	0.00353155	0.0025851	0.00377498	0.00545815	0.00652701	0.00680462	0.00877247	0.00673303	0.00585606	0.00408367	0.00585606	0.00228192	0.00377449	0.00286786	0.0031222	0.00306368	0.00393477	0.00577291	0.00461996	0.00984842	0.00340029	0.00207165	0.00153368	0.00294373	0.00239572	0.00469685
Remaining	0.00237368	0.00267655	0.00289415	0.00257804	0.0021417	0.00198224	0.00202703	0.00286666	0.00165038	0.00222549	0.00158906	0.00145837	0.00340187	0.0017452	0.00259504	0.00202031	0.00248446	0.00309197	0.00514741	0.00274903	0.00349242	0.00274903	0.00123156	0.00161557	0.00133812	0.00110596	0.00105163	0.00125648	0.00164024	0.00156159	0.0022483	0.00146004	0.00100509	0.00117692	0.00121203	0.0019253	0.00217396
