# Supplementary material for: Lack of miRNA Misregulation at Early Pathological Stages in Drosophila Neurodegenerative Disease Models
Source: Front Genet. 2012 Oct 30;3:226. doi: 10.3389/fgene.2012.00226 (PMC3483601; doi:10.3389/fgene.2012.00226)
Supplement: Supplementary Table S2 — Analysis of miRNAs expression in fly heads in independent experiments. Deep sequencing was performed on age matched whole male flies with the same experimental methods than with fly heads. Raw data for body and head samples are provided in the first sheet. Normalized data including this experiment and data from (Chung et al., 2008; Exp2), and (Berezikov et al., 2011; Exp3) processed with the same analytical pipeline are given in the second sheet. A comparison of the fold changes between miRNA levels in bodies and heads in the three experiments is provided in the third sheet. The 106 miRNAs identified as statistically differentially expressed in our study are highlighted. [file 32579_TRICOIRE_DataSheet2.XLSX]

## Sheet: RAW DATA EXP 1
gene	WBody-1	WBody-2	WBody-3	WBody-4	Head-1	Head-2	Head-3	Head-4
dme-bantam	392480	299028	218119	281632	56675	52772	36414	48399
dme-let-7	969367	536085	584194	237578	97938	122786	113042	138525
dme-mir-1	3996220	3084270	2996961	2246255	181925	186259	1073469	550865
dme-mir-10	163168	99233	85895	81508	6226	5985	4128	2711
dme-mir-100	13395	9178	9584	8913	1369	1458	1784	1829
dme-mir-1000	24675	15931	14472	12370	8033	9871	7710	7749
dme-mir-1001	2199	1854	1430	2031	776	847	1555	830
dme-mir-1002	2	5	8	4	1	0	2	3
dme-mir-1003	545	299	314	163	189	183	250	288
dme-mir-1004	776	630	391	490	599	518	626	504
dme-mir-1005	105	80	95	77	101	94	110	187
dme-mir-1006	1489	963	1209	936	476	475	246	412
dme-mir-1007	323	260	242	229	109	136	116	148
dme-mir-1008	108	91	91	89	55	47	34	64
dme-mir-1009	459	369	325	373	74	66	28	68
dme-mir-1010	6007	3448	2292	1207	3933	4872	2811	3194
dme-mir-1011	34	28	14	13	29	31	32	11
dme-mir-1012	22625	13136	14479	10878	2468	2418	5338	4825
dme-mir-1013	475	331	303	275	156	183	124	61
dme-mir-1014	2071	1357	1374	1055	0	0	0	0
dme-mir-1015	113	77	57	76	0	0	0	0
dme-mir-1016	45	22	37	15	23	12	4	15
dme-mir-1017	39	35	33	29	142	136	82	137
dme-mir-11	132997	83060	68707	53066	11846	12312	9553	10970
dme-mir-12	157734	120861	101081	118483	6742	5100	8005	5144
dme-mir-124	2938	2428	2430	2408	2179	2230	2130	2423
dme-mir-125	268516	154451	143908	122686	49408	71578	85616	63031
dme-mir-133	34853	14173	18536	8984	10628	13210	9092	10833
dme-mir-137	1619	1206	1039	981	738	846	652	771
dme-mir-13a	1872	1336	1490	1549	745	645	466	420
dme-mir-13b-1	71419	43901	38988	26809	14763	13988	5368	8012
dme-mir-13b-2	71541	44189	39081	27014	14494	13907	5410	7808
dme-mir-14	282663	142788	137926	65087	44943	56663	20812	45134
dme-mir-184	507524	317992	369699	349652	157508	157543	215943	126657
dme-mir-190	11051	6999	8023	6315	3606	2951	4565	3595
dme-mir-193	5049	3616	3344	3789	6111	6305	4709	5642
dme-mir-210	30870	18523	19527	18144	45249	49043	41433	26687
dme-mir-219	147	113	96	126	102	110	18	55
dme-mir-2279	295	193	186	193	34	35	38	22
dme-mir-2280	2	2	3	1	1	0	0	3
dme-mir-2281	4	2	3	1	0	0	0	1
dme-mir-2282	8	9	8	6	0	0	0	1
dme-mir-2283	26	16	26	14	1	3	4	0
dme-mir-2489	48	33	41	33	16	18	4	13
dme-mir-2490	12	8	12	6	2	0	2	0
dme-mir-2491	8	20	10	17	0	0	0	1
dme-mir-2492	1	1	2	6	1	0	0	0
dme-mir-2493	0	2	1	0	2	1	0	0
dme-mir-2494	199	88	121	120	0	0	0	0
dme-mir-2495	0	1	0	1	0	0	0	0
dme-mir-2496	3	1	0	2	4	0	0	0
dme-mir-2497	57	37	17	19	12	2	2	1
dme-mir-2498	48	40	36	59	0	0	0	0
dme-mir-2499	4	6	3	3	0	0	0	0
dme-mir-2500	10	4	13	4	11	6	4	3
dme-mir-2501	6	7	4	9	0	0	0	0
dme-mir-252	57874	41467	37548	46680	39134	37220	66661	32013
dme-mir-2535b	123	79	54	63	51	56	14	45
dme-mir-263a	809103	477979	430260	381599	62866	59880	134173	68959
dme-mir-263b	135557	83969	76326	64584	14722	12450	36720	22722
dme-mir-274	277789	208920	173498	218490	84008	78538	43193	49362
dme-mir-275	63137	35578	30950	29504	5280	4688	4515	1586
dme-mir-276a	885374	610495	512566	596626	260506	258229	331771	414663
dme-mir-276b	46181	33885	29093	33376	30414	28070	31550	41443
dme-mir-277	414661	269333	334485	230032	41257	45659	56098	61316
dme-mir-278	76971	57247	48680	52676	14693	14192	18040	14194
dme-mir-279	54687	29469	43465	29598	8424	9547	11066	9695
dme-mir-280	0	0	0	0	0	0	0	0
dme-mir-281-1	60908	38077	30113	26416	488	519	548	525
dme-mir-281-2	193515	112882	88690	71677	2416	2362	3490	3326
dme-mir-282	5210	4609	4397	5799	1248	1410	959	1222
dme-mir-283	56462	37482	28660	23997	2525	1862	2280	1334
dme-mir-284	21803	12772	11540	8557	14121	12645	9324	8033
dme-mir-285	5943	4067	4138	3504	4153	3942	3870	4184
dme-mir-286	116	72	75	70	19	20	32	36
dme-mir-287	0	1	1	0	0	0	0	0
dme-mir-288	0	0	0	0	0	0	0	0
dme-mir-289	0	0	0	0	0	0	0	0
dme-mir-2a-1	11931	8912	8068	7224	1802	1547	1894	2014
dme-mir-2a-2	26769	19644	18521	17865	4732	3833	8219	6737
dme-mir-2b-1	38726	26110	24638	22761	4123	3895	4565	4607
dme-mir-2b-2	49248	33361	30923	27991	5663	5233	6028	6112
dme-mir-2c	982	675	811	685	434	473	558	399
dme-mir-3	34	32	22	31	13	6	16	21
dme-mir-303	65	44	56	75	0	0	0	1
dme-mir-304	146777	113059	103428	98933	3969	2775	3295	5310
dme-mir-305	65546	44815	43842	48837	14330	9931	7106	9238
dme-mir-306	42540	32121	29347	36451	9601	9644	9779	7491
dme-mir-307a	6298	5034	4371	5645	5549	5578	7288	7243
dme-mir-307b	16	6	8	9	5	8	2	5
dme-mir-308	1732	1318	1406	1491	262	184	58	141
dme-mir-309	2	0	0	0	0	0	0	0
dme-mir-310	156	117	128	126	0	0	0	0
dme-mir-311	5815	3604	3621	2463	2	2	8	26
dme-mir-312	2564	1680	1727	1319	4	4	12	22
dme-mir-313	346	159	210	145	1	0	0	0
dme-mir-314	47584	35733	45487	41548	4	2	10	3
dme-mir-315	6155	4541	2923	4555	6642	7435	3075	2717
dme-mir-316	13341	8066	7312	5357	287	304	204	278
dme-mir-317	2900361	2001839	2470195	1766334	644801	645170	1834026	1451395
dme-mir-318	216	111	114	89	9	16	12	24
dme-mir-31a	98236	65391	61378	56704	10521	11018	17061	7833
dme-mir-31b	25201	17077	18451	15397	30	65	140	78
dme-mir-33	83376	58725	74824	62984	9679	8401	12638	12662
dme-mir-34	652861	326487	293370	85157	117529	102111	118759	137381
dme-mir-3641	2	4	2	6	0	1	0	0
dme-mir-3642	8	2	2	1	2	0	0	0
dme-mir-3643	0	2	0	0	0	0	0	0
dme-mir-3644	0	1	1	0	0	0	0	0
dme-mir-3645	1	1	2	5	0	0	2	1
dme-mir-375	78914	54752	58294	50729	811	1325	1399	1101
dme-mir-4	18	18	14	22	9	16	12	22
dme-mir-4908	5	2	3	1	1	0	2	0
dme-mir-4909	11	8	7	3	0	1	2	3
dme-mir-4910	52	34	40	43	4	8	0	3
dme-mir-4911	0	0	0	0	0	0	0	0
dme-mir-4912	0	0	0	0	0	0	0	0
dme-mir-4913	23	10	7	9	5	3	2	3
dme-mir-4914	4	3	1	4	1	0	2	0
dme-mir-4915	1	1	1	2	0	0	0	0
dme-mir-4916	4	6	7	7	3	0	0	15
dme-mir-4917	1	0	0	0	0	0	0	0
dme-mir-4918	0	0	0	0	0	0	0	0
dme-mir-4919	294	154	86	98	12	15	12	17
dme-mir-4939	42	31	30	27	0	0	0	0
dme-mir-4940	1	1	1	1	1	1	30	9
dme-mir-4941	0	1	1	1	0	0	0	0
dme-mir-4942	8	6	8	8	0	2	0	0
dme-mir-4943	10	9	8	16	5	2	4	3
dme-mir-4944	0	2	2	4	0	0	0	0
dme-mir-4945	30	17	14	18	0	0	0	1
dme-mir-4946	0	0	0	0	0	0	0	0
dme-mir-4947	7	6	3	4	0	1	0	0
dme-mir-4948	0	0	0	0	0	0	0	0
dme-mir-4949	6	7	7	1	1	2	0	3
dme-mir-4950	1	1	0	1	0	0	0	0
dme-mir-4951	909	471	579	279	125	138	132	93
dme-mir-4952	70	32	53	43	49	41	116	38
dme-mir-4953	3	0	0	0	1	0	0	0
dme-mir-4954	0	0	1	0	0	0	0	0
dme-mir-4955	3	2	3	1	2	0	0	0
dme-mir-4956	9	5	0	5	2	1	4	1
dme-mir-4957	6	10	7	6	0	1	4	1
dme-mir-4958	6	9	10	8	4	8	10	0
dme-mir-4959	0	0	1	0	0	0	0	0
dme-mir-4960	25	30	23	25	15	11	24	15
dme-mir-4961	13	8	8	14	1	3	4	5
dme-mir-4962	7	2	3	3	1	2	0	5
dme-mir-4963	20	18	12	11	8	4	16	1
dme-mir-4964	10	2	3	6	0	0	0	0
dme-mir-4965	0	0	1	0	0	0	0	0
dme-mir-4966	264	141	198	117	0	0	0	0
dme-mir-4967	0	0	0	0	0	0	0	0
dme-mir-4968	82	58	37	58	8	13	6	9
dme-mir-4969	80	44	38	39	40	35	32	24
dme-mir-4970	0	0	0	0	0	0	0	0
dme-mir-4971	5	4	4	2	1	1	0	0
dme-mir-4972	3	2	3	0	0	0	0	0
dme-mir-4973	5	7	4	4	0	4	6	3
dme-mir-4974	5	1	1	5	0	0	2	0
dme-mir-4975	25	17	17	15	2	0	0	5
dme-mir-4976	150	80	59	68	11	10	6	7
dme-mir-4977	21	25	16	16	4	2	0	1
dme-mir-4978	0	0	0	0	0	0	0	0
dme-mir-4979	0	0	0	0	0	0	0	0
dme-mir-4980	1	2	1	0	0	0	0	0
dme-mir-4981	84	30	38	21	0	2	2	1
dme-mir-4982	0	1	2	0	0	0	0	0
dme-mir-4983	6	6	4	2	0	1	0	0
dme-mir-4984	24	20	12	18	5	2	2	0
dme-mir-4985	1	4	2	2	1	2	4	0
dme-mir-4986	1	4	1	0	2	2	4	1
dme-mir-4987	0	3	3	6	0	2	0	0
dme-mir-5	157	96	90	69	53	68	92	120
dme-mir-5613	69	52	57	54	21	5	18	9
dme-mir-5614	2	0	0	0	0	0	0	0
dme-mir-6-1	109	47	66	42	1	0	0	0
dme-mir-6-2	131	62	47	47	0	0	0	1
dme-mir-6-3	137	70	61	45	0	0	2	0
dme-mir-7	242199	195118	148958	153310	109750	117934	70447	67055
dme-mir-79	937	749	664	691	606	575	598	576
dme-mir-8	623083	541360	314576	462302	138977	116635	106296	69087
dme-mir-87	5953	4421	3308	4076	1054	731	1930	1059
dme-mir-927	7536	5489	3553	4614	4940	4368	7024	4808
dme-mir-929	2157	1576	1748	1496	740	700	1009	931
dme-mir-92a	1071	593	580	417	109	68	194	139
dme-mir-92b	350	198	233	153	58	78	46	72
dme-mir-932	2990	1964	1800	1677	3935	3746	5948	3975
dme-mir-954	764	379	415	251	141	138	250	181
dme-mir-955	20	10	7	16	2	4	2	5
dme-mir-956	116772	75792	76308	84283	13	6	122	15
dme-mir-957	45246	29381	24942	24420	16122	17202	11036	5520
dme-mir-958	3534	2367	2233	2722	0	0	6	0
dme-mir-959	7978	4565	5483	4106	0	2	8	1
dme-mir-960	6808	3625	4979	2911	1	4	26	3
dme-mir-961	3587	2286	2748	2155	1	0	4	0
dme-mir-962	627	287	283	225	1	1	0	0
dme-mir-963	1050	809	632	807	1	0	0	0
dme-mir-964	818	380	505	369	0	2	0	1
dme-mir-965	555	436	352	392	181	133	146	131
dme-mir-966	936	532	458	273	126	130	372	215
dme-mir-967	61	43	19	30	4	3	14	3
dme-mir-968	1	1	0	0	1	1	0	0
dme-mir-969	55	40	68	59	78	47	108	64
dme-mir-970	15029	8123	9209	6617	7849	8615	9575	8494
dme-mir-971	148	92	89	72	153	148	142	141
dme-mir-972	1630	1182	1496	1136	4	6	0	3
dme-mir-973	419	285	361	302	0	0	0	0
dme-mir-974	816	580	659	492	1	3	4	0
dme-mir-975	67	39	54	33	0	0	0	0
dme-mir-976	564	424	588	505	0	1	0	0
dme-mir-977	2092	1674	2116	1943	5	4	10	3
dme-mir-978	24	28	20	26	0	0	0	1
dme-mir-979	142	88	91	73	0	0	2	0
dme-mir-980	301	213	185	222	21	31	4	32
dme-mir-981	2414	1774	1250	1637	2667	2489	3245	2205
dme-mir-982	4134	2835	2722	2070	17	18	14	42
dme-mir-983-1	1663	1447	1508	1544	1	3	8	7
dme-mir-983-2	1659	1307	1441	1527	4	1	8	11
dme-mir-984	3224	2466	2631	2462	6	4	4	9
dme-mir-985	2896	1928	2213	2086	0	0	2	3
dme-mir-986	66600	45873	50733	55053	16471	7044	13667	15945
dme-mir-987	42728	32695	24349	20947	41392	38511	32707	23551
dme-mir-988	19563	11817	13985	9033	3160	2558	5057	5854
dme-mir-989	358	186	213	190	6	9	16	11
dme-mir-990	363	238	188	115	124	138	130	129
dme-mir-991	2311	1392	1588	1363	5	4	8	13
dme-mir-992	12	15	17	15	0	0	0	0
dme-mir-993	16360	10599	7087	6865	1256	1332	1001	836
dme-mir-994	47	13	16	32	2	2	12	9
dme-mir-995	5804	3812	4760	4648	4153	3825	4114	4516
dme-mir-996	44334	31979	31408	36449	15789	15166	18437	10291
dme-mir-997	255	164	197	162	0	0	0	0
dme-mir-998	3434	2258	1936	1544	1279	1115	3117	2257
dme-mir-999	154384	121919	91242	112316	63569	63031	112794	80231
dme-mir-9a	423115	271654	275193	218173	44277	39274	65900	75627
dme-mir-9b	15731	10895	8355	9553	1854	1575	865	1069
dme-mir-9c	57089	38910	32714	35102	8423	8382	7392	12378
dme-mir-iab-4	337	247	352	285	1	5	0	5
dme-mir-iab-8	658	558	534	627	0	0	0	0

## Sheet: NORM DATA EXP 1-2-3
	EXPERIMENT 1		EXPERIMENT 2		EXPERIMENT 3
miRNA	Head (basemeanA)	Wbody (basemeanB)	Head_GSM286601	Body_GSM286602	Head_GSM322543	Body_GSM399107
dme-bantam	74555.5	127035	581.547	1326.13	5880.61	9057.41
dme-let-7	170340	236012	4349	3227.14	42077.8	35590.3
dme-mir-1	433172	1.30995e+06	1869.93	24043	25448.6	154867
dme-mir-10	7062.21	44694.4	109.533	785.529	1059.48	5867.34
dme-mir-100	2201.79	4381.71	38.6122	45.685	895.514	1102.21
dme-mir-1000	12177.7	7049.26	308.898	30.4567	2527.98	362.962
dme-mir-1001	1161.38	816.441	165.481	36.8018	785.602	206.456
dme-mir-1002	1.8569	2.20948	0.788004	0	6.00613	0
dme-mir-1003	311.486	134.522	121.353	151.014	654.068	1040.6
dme-mir-1004	764.608	242.121	126.869	24.1115	639.653	144.852
dme-mir-1005	180.079	38.5907	14.9721	1.26903	45.046	14.9847
dme-mir-1006	644.619	490.503	33.0962	32.9947	253.459	134.862
dme-mir-1007	186.36	113.28	5.51603	2.53806	65.4669	39.9592
dme-mir-1008	78.2347	41.1767	74.8604	27.9186	600.013	214.78
dme-mir-1009	98.1502	164.865	22.0641	6.34514	174.178	43.2891
dme-mir-1010	5700.49	1283.45	102.441	44.416	714.73	274.719
dme-mir-1011	33.6904	9.17457	0	0	4.80491	0
dme-mir-1012	4580.57	6377.47	44.1282	48.2231	429.439	289.704
dme-mir-1013	190.195	146.25	10.2441	3.80709	107.51	26.6394
dme-mir-1014	0	615.228	0	13.9593	0	96.568
dme-mir-1015	0	34.164	0	36.8018	1.20123	278.049
dme-mir-1016	23.3803	12.3232	1.57601	1.26903	12.0123	0
dme-mir-1017	196.064	14.7242	348.298	25.3806	3189.26	121.542
dme-mir-11	16623.4	34781.6	1073.26	1544.41	8860.25	23429.4
dme-mir-12	7993.57	53432	581.547	15827.3	5078.19	110807
dme-mir-124	3230.4	1107.49	19121.7	1969.53	126559	18309.6
dme-mir-125	87529.8	71338.9	3031.45	2161.16	16822.6	21899.3
dme-mir-133	16458.9	7656.89	2536.59	479.693	12891	3967.61
dme-mir-137	1116.11	513.941	55.9483	21.5735	493.104	266.394
dme-mir-13a	854.364	676.148	803.764	55.8373	5970.1	677.641
dme-mir-13b-1	17386.7	18626.8	406.61	581.215	7667.43	6228.63
dme-mir-13b-2	17129.5	18707.3	1293.9	381.978	4528.02	6823.03
dme-mir-14	69683.4	62823.3	32429.5	27789.2	167372	174067
dme-mir-184	208951	164918	3674.46	2389.58	39560	20722.2
dme-mir-190	4782.4	3427.07	351.45	107.867	3412.68	754.229
dme-mir-193	8544.35	1693.59	1925.88	25.3806	10646.5	93.238
dme-mir-210	57368.8	9174.37	4843.07	101.522	60658.3	1608.36
dme-mir-219	126.627	52.0856	533.479	102.791	3102.77	406.251
dme-mir-2279	43.0961	92.01	3.15202	2.53806	8.40859	16.6496
dme-mir-2280	1.8569	0.871909	0	0	0	0
dme-mir-2281	0.468854	1.02247	0	0	0	0
dme-mir-2282	0.468854	3.38528	0	0	0	0
dme-mir-2283	1.94774	8.75025	0	0	0	0
dme-mir-2489	22.285	16.65	0	0	20.4209	8.32482
dme-mir-2490	0.900684	4.04964	0	0	0	0
dme-mir-2491	0.468854	6.33359	0.788004	2.53806	0	8.32482
dme-mir-2492	0.450342	1.21328	0	0	0	0
dme-mir-2493	1.39982	0.35138	0	1.26903	0	4.99489
dme-mir-2494	0	55.3163	0	24.1115	9.60981	279.714
dme-mir-2495	0	0.246253	0	0	0	1.66496
dme-mir-2496	1.80137	0.602533	1.57601	0	4.20429	1.66496
dme-mir-2497	6.87122	13.0902	0	1.26903	6.60675	0
dme-mir-2498	0	20.2534	0	5.07611	0	29.9694
dme-mir-2499	0	1.74659	0	2.53806	0	16.6496
dme-mir-2500	9.35512	3.29472	1.57601	2.53806	10.2104	8.32482
dme-mir-2501	0	2.91538	0	1.26903	0	4.99489
dme-mir-252	51210.8	19744.9	7804.4	4647.18	97955.2	41091.3
dme-mir-2535b	72.0173	33.0934	11.0321	1.26903	76.2779	21.6445
dme-mir-263a	90531	217569	434.978	901.01	5203.71	9423.7
dme-mir-263b	23497.4	37494.5	328.598	161.167	2556.21	654.331
dme-mir-274	100177	94385.8	1516.91	465.733	11542	5610.93
dme-mir-275	5461.35	16428.4	83.5285	219.542	726.142	1112.2
dme-mir-276a	440624	276563	21462.9	17034.2	128626	124696
dme-mir-276b	47138.1	15238.6	5709.09	1152.28	59081.7	31656
dme-mir-277	70117.9	132472	5236.29	17183.9	49247.9	155884
dme-mir-278	20355.5	25125.3	1564.98	1569.79	16775.1	15570.8
dme-mir-279	13104.4	16595.9	2165.44	2342.63	10726.4	13065
dme-mir-280	0	0	0.788004	0	0.600613	0
dme-mir-281-1	724.965	16047	20.4881	671.316	270.877	6671.51
dme-mir-281-2	3826.39	47611.9	21.2761	1024.11	383.191	9656.8
dme-mir-282	1838.74	2209.01	708.416	1027.91	3855.34	7772.06
dme-mir-283	2691.95	15153.8	11.0321	41.8779	123.126	326.333
dme-mir-284	16437.1	5618.69	1323.85	420.048	10542	3852.73
dme-mir-285	5799.54	1871.03	6592.44	121.827	57538.2	604.382
dme-mir-286	35.4179	35.1839	4.72803	1.26903	491.902	18.3146
dme-mir-287	0	0.235572	2.36401	0	1.80184	0
dme-mir-288	0	0	1.57601	0	1.80184	0
dme-mir-289	0	0	0	0	0.600613	3.32993
dme-mir-2a-1	2527.95	3838.82	1667.42	563.449	14501.2	12427.3
dme-mir-2a-2	7202.86	8838.6	4104.71	1550.75	28493.1	12851.9
dme-mir-2b-1	5960.89	11858.8	1622.5	714.463	12246.5	2389.22
dme-mir-2b-2	8027.89	14925.5	561.847	275.379	4725.03	9863.25
dme-mir-2c	618.611	338.577	695.02	46.9541	2339.99	797.518
dme-mir-3	18.6952	12.9439	2.36401	0	331.539	23.3095
dme-mir-303	0.468854	26.4788	0.788004	30.4567	16.8172	193.136
dme-mir-304	5662.12	49434.5	18.9121	180.202	192.797	1401.9
dme-mir-305	15741.6	21745.3	2537.37	2821.05	23465.4	23329.5
dme-mir-306	12649.6	15191.8	185.969	149.745	1524.96	824.158
dme-mir-307a	8679.02	2316.93	1604.38	190.354	12284.9	2196.09
dme-mir-307b	8.58905	4.03142	1.57601	5.07611	15.6159	19.9796
dme-mir-308	275.939	645.898	368.786	201.776	2773.03	1148.83
dme-mir-309	0	0.150557	1.57601	0	139.342	0
dme-mir-310	0	57.0588	3.15202	151.014	286.493	862.452
dme-mir-311	14.0891	1610.07	4.72803	96.4462	88.2902	461.195
dme-mir-312	14.1127	766.46	2.36401	64.7205	106.909	664.321
dme-mir-313	0.450342	88.5247	1.57601	26.6496	126.729	213.115
dme-mir-314	4.2062	18587.6	0.788004	233.501	21.0215	2314.3
dme-mir-315	7976.1	1933.47	65.4044	5.07611	954.375	23.3095
dme-mir-316	411.326	3512.9	58.3123	257.613	419.829	3180.08
dme-mir-317	1.2929e+06	976412	11218	6954.28	69051.9	50145.4
dme-mir-318	23.2917	54.3775	3.94002	41.8779	7.20736	133.197
dme-mir-31a	13910	29715.5	338.842	866.746	2376.63	7603.89
dme-mir-31b	82.5245	8092.96	3.94002	290.608	61.2626	2144.47
dme-mir-33	14488.7	30254.4	193.849	241.115	2141.19	1774.85
dme-mir-34	168307	133200	31835.4	23101.4	308778	219344
dme-mir-3641	0.499133	1.63598	0	2.53806	0	11.6548
dme-mir-3642	0.900684	1.20382	0	0	2.40245	1.66496
dme-mir-3643	0	0.231617	0	0	0	0
dme-mir-3644	0	0.235572	0	0	0	0
dme-mir-3645	0.468854	1.08284	0	1.26903	0	0
dme-mir-375	1542.79	25880.1	10.2441	385.785	75.6773	4838.39
dme-mir-4	22.354	7.98603	2.36401	0	166.971	6.65986
dme-mir-4908	0.450342	1.09774	0	0	0	0
dme-mir-4909	1.90569	2.98421	0	0	0	0
dme-mir-4910	7.201	18.2516	0	0	0	0
dme-mir-4911	0	0	0	0	1.20123	0
dme-mir-4912	0	0	0	0	0	0
dme-mir-4913	5.15567	4.90184	0	0	3.60368	0
dme-mir-4914	0.450342	1.29008	0.788004	0	0	1.66496
dme-mir-4915	0	0.571739	0	0	0	1.66496
dme-mir-4916	8.38383	2.74742	0	0	0	0
dme-mir-4917	0	0.0752787	0	0	0	0
dme-mir-4918	0	0	0.788004	0	2.40245	0
dme-mir-4919	20.8616	63.0496	0.788004	3.80709	0	14.9847
dme-mir-4939	0	13.8667	0	0	0	3.32993
dme-mir-4940	5.16916	0.441295	0	0	3.00307	3.32993
dme-mir-4941	0	0.366016	0	0	0	0
dme-mir-4942	0.998267	3.29874	0	1.26903	0	0
dme-mir-4943	4.65654	4.84028	0	0	9.60981	4.99489
dme-mir-4944	0	0.992921	0	0	0	0
dme-mir-4945	0.468854	8.25179	0	0	0	0
dme-mir-4946	0	0	0	0	0	0
dme-mir-4947	0.499133	2.10287	0	0	0	1.66496
dme-mir-4948	0	0	0	0	5.40552	0
dme-mir-4949	2.85517	2.23112	0.788004	1.26903	12.0123	18.3146
dme-mir-4950	0	0.321531	0	0	0	1.66496
dme-mir-4951	168.777	228.711	6.30403	1.26903	43.8448	38.2942
dme-mir-4952	60.3477	20.9319	0	0	45.6466	3.32993
dme-mir-4953	0.450342	0.225836	0	0	0	0
dme-mir-4954	0	0.119763	0	0	0	0
dme-mir-4955	0.900684	0.947187	0.788004	0	9.60981	16.6496
dme-mir-4956	1.86867	1.90877	0	0	0.600613	1.66496
dme-mir-4957	0.967987	3.23077	0	0	3.00307	0
dme-mir-4958	5.79444	3.73514	0.788004	0	4.20429	1.66496
dme-mir-4959	0	0.119763	0	0	0	0
dme-mir-4960	19.2784	11.3719	2.36401	0	20.4209	0
dme-mir-4961	4.29201	4.68942	0.788004	0	9.0092	4.99489
dme-mir-4962	3.79288	1.50919	0.788004	0	0	0
dme-mir-4963	6.06812	6.46217	0	0	0	1.66496
dme-mir-4964	0	2.12636	0	0	0	1.66496
dme-mir-4965	0	0.119763	0	0	0	0
dme-mir-4966	0	75.1777	0	22.8425	0	211.451
dme-mir-4967	0	0	0	0	0	1.66496
dme-mir-4968	14.3112	24.8868	3.15202	8.8832	18.0184	69.9285
dme-mir-4969	46.7358	20.7562	5.51603	2.53806	26.427	14.9847
dme-mir-4970	0	0	0	0	0	0
dme-mir-4971	0.949475	1.57957	0.788004	0	0	1.66496
dme-mir-4972	0	0.816743	0	0	0	1.66496
dme-mir-4973	3.4031	2.18788	2.36401	0	14.4147	0
dme-mir-4974	0	1.26419	0	0	0	1.66496
dme-mir-4975	3.24495	7.84335	0.788004	1.26903	0	3.32993
dme-mir-4976	13.2271	36.4927	0	3.80709	1.20123	81.5833
dme-mir-4977	3.26849	8.47939	0	0	0	1.66496
dme-mir-4978	0	0	0	0	0	0
dme-mir-4979	0	0	0.788004	0	2.40245	0
dme-mir-4980	0	0.426659	0	0	0	1.66496
dme-mir-4981	1.46712	17.088	0.788004	2.53806	2.40245	6.65986
dme-mir-4982	0	0.355335	0	0	3.60368	0
dme-mir-4983	0.499133	1.88646	0	0	0	4.99489
dme-mir-4984	3.24998	7.90802	0.788004	0	0	0
dme-mir-4985	1.44861	1.03893	0	0	0	1.66496
dme-mir-4986	2.3678	0.658276	0	0	0.600613	1.66496
dme-mir-4987	0.998267	1.48938	0	1.26903	1.20123	0
dme-mir-5	114.072	42.7157	0.788004	1.26903	167.571	4.99489
dme-mir-5613	16.1725	25.0868	0.788004	7.61417	21.0215	9.98979
dme-mir-5614	0	0.150557	0	6.34514	0.600613	54.9438
dme-mir-6-1	0.450342	27.0314	0	0	91.2932	1.66496
dme-mir-6-2	0.468854	28.8014	0	0	79.8816	0
dme-mir-6-3	0	31.5953	0	0	204.809	0
dme-mir-7	139729	78666.9	516.931	210.659	5146.06	1992.96
dme-mir-79	829.969	326.937	347.51	233.501	2483.54	1769.86
dme-mir-8	153195	207578	4575.15	12483.4	46911.5	123169
dme-mir-87	1336.04	1887.99	177.301	256.344	1712.35	2097.86
dme-mir-927	6659.15	2230.36	776.972	43.147	4319.61	253.075
dme-mir-929	1119.15	749.381	211.973	26.6496	1601.84	276.384
dme-mir-92a	148.199	273.156	71.7084	64.7205	1537.57	484.505
dme-mir-92b	98.8097	97.1405	11.8201	24.1115	139.342	69.9285
dme-mir-932	5505.54	886.86	1376.64	78.6798	12710.2	564.423
dme-mir-954	217.241	183.848	52.7963	22.8425	449.259	161.502
dme-mir-955	5.24149	5.58911	0.788004	7.61417	21.6221	81.5833
dme-mir-956	15.8821	37700.9	1.57601	540.606	27.6282	4205.7
dme-mir-957	18434.6	12981.2	299.442	29.1877	2404.86	602.717
dme-mir-958	0	1162.65	4.72803	2421.31	212.617	13734.3
dme-mir-959	1.46712	2321.51	2.36401	63.4514	13.2135	631.022
dme-mir-960	3.85344	1908.33	0	53.2992	21.6221	449.54
dme-mir-961	0.450342	1144.98	0.788004	16.4974	0	189.806
dme-mir-962	0.949475	143.68	0.788004	16.4974	10.811	156.507
dme-mir-963	0.450342	353.691	0.788004	68.5275	19.2196	531.124
dme-mir-964	1.46712	214.2	0	100.253	32.4331	699.285
dme-mir-965	209.316	185.563	91.4085	78.6798	577.79	409.581
dme-mir-966	222.434	222.534	4.72803	3.80709	66.0675	51.6139
dme-mir-967	4.70533	15.7606	0.788004	0	1.80184	3.32993
dme-mir-968	0.949475	0.191087	0.788004	0	3.60368	0
dme-mir-969	88.5926	24.6128	22.0641	3.80709	141.745	26.6394
dme-mir-970	11817.2	4038.13	585.487	234.77	4491.99	1626.67
dme-mir-971	208.882	41.8466	124.505	15.2283	1514.75	213.115
dme-mir-972	6.20273	586.941	0	11.4213	0	168.161
dme-mir-973	0	147.176	0.788004	31.7257	4.20429	234.76
dme-mir-974	1.94774	271.699	0	3.80709	1.80184	36.6292
dme-mir-975	0	20.3321	0	48.2231	14.4147	332.993
dme-mir-976	0.499133	227.855	0	13.9593	4.80491	124.872
dme-mir-977	5.6548	858.219	2.36401	456.85	29.4301	2946.99
dme-mir-978	0.468854	10.8361	0.788004	35.5328	4.20429	447.876
dme-mir-979	0	41.3016	0	3.80709	0	29.9694
dme-mir-980	39.9336	98.441	26.7921	58.3753	188.593	536.119
dme-mir-981	3477.23	750.409	4106.29	106.598	30887.7	1107.2
dme-mir-982	36.3321	1235.53	1.57601	20.3045	2.40245	201.461
dme-mir-983-1	5.22972	674.773	0	13.9593	7.20736	294.699
dme-mir-983-2	7.45789	648.017	0	15.2283	6.00613	28.3044
dme-mir-984	8.91827	1164.53	2.36401	156.09	15.0153	1120.52
dme-mir-985	1.40656	978.429	0	29.1877	0	238.09
dme-mir-986	18409.4	23583.3	44.1282	147.207	663.077	2748.86
dme-mir-987	48904.7	12651.4	579.183	67.2585	6847.59	669.316
dme-mir-988	5444.53	5694.38	945.605	992.38	5908.23	7244.26
dme-mir-989	12.3516	98.7842	1.57601	25.3806	7.20736	93.238
dme-mir-990	185.205	92.4052	35.4602	1.26903	227.032	23.3095
dme-mir-991	10.3433	703.154	0	6.34514	0	94.903
dme-mir-992	0	6.63311	0	111.675	34.235	749.234
dme-mir-993	1622.44	4203.28	169.421	401.013	2046.89	4162.41
dme-mir-994	6.11863	11.134	0	20.3045	4.80491	79.9183
dme-mir-995	5896.8	2054.76	218.277	92.6391	1422.25	626.027
dme-mir-996	19505.3	15556.9	1064.59	1370.55	9635.64	9691.76
dme-mir-997	0	82.914	0	43.147	10.2104	286.374
dme-mir-998	2190.72	953.27	347.51	109.136	1996.44	952.36
dme-mir-999	97705.3	51319.5	1115.03	196.699	7290.85	1158.82
dme-mir-9a	75000.8	124729	607.551	922.584	5594.11	9989.79
dme-mir-9b	2122.27	4692.7	91.4085	282.993	1228.25	4062.51
dme-mir-9c	13780.4	17300.5	153.661	258.882	1026.45	2374.24
dme-mir-iab-4	5.29028	133.307	5.51603	31.7257	51.6527	226.435
dme-mir-iab-8	0	259.897	0	10.1522	6.60675	89.9081

## Sheet: Comparison Fold Change
	DESEQ Exp.1		Exp.2	Exp.3
miRNA	foldChange	padj	foldChange	foldChange
dme-mir-1017	0.0750993	4.05762e-26	0.0728703	0.03811
dme-mir-4940	0.0853707	0.00337733	nd	1.10884
dme-mir-210	0.159919	2.39092e-07	0.0209624	0.026515
dme-mir-932	0.161085	1.06347e-21	0.0571533	0.0444072
dme-mir-193	0.198211	8.64701e-18	0.0131787	0.00875765
dme-mir-971	0.200335	3.93809e-12	0.122311	0.140694
dme-mir-1005	0.214299	0.000295957	0.0847596	0.332653
dme-mir-981	0.215807	7.44986e-16	0.0259598	0.035846
dme-mir-1010	0.225147	2.57025e-06	0.433578	0.384368
dme-mir-987	0.258695	5.66357e-06	0.116126	0.0977447
dme-mir-307a	0.266957	1.35447e-12	0.118647	0.178763
dme-mir-1011	0.27232	0.0069597	nd	0
dme-mir-969	0.27782	6.22235e-07	0.172546	0.187939
dme-mir-1004	0.31666	7.18438e-09	0.190051	0.226454
dme-mir-285	0.322617	2.28841e-09	0.0184798	0.010504
dme-mir-276b	0.323276	2.4771e-08	0.201832	0.5358
dme-mir-927	0.334932	7.84346e-09	0.0555322	0.0585874
dme-mir-970	0.341716	2.15545e-08	0.400983	0.362127
dme-mir-284	0.341829	8.64466e-05	0.317294	0.365466
dme-mir-124	0.342833	1.28179e-08	0.103	0.144673
dme-mir-4952	0.346856	0.000239219	nd	0.0729502
dme-mir-995	0.348453	1.66555e-08	0.42441	0.440166
dme-mir-252	0.385561	3.19351e-07	0.595457	0.419491
dme-mir-79	0.393914	1.92518e-06	0.671927	0.712636
dme-mir-1003	0.431871	0.000821527	1.24443	1.59097
dme-mir-998	0.435139	0.00599518	0.314053	0.477029
dme-mir-2535b	0.459519	0.00870401	0.115031	0.283759
dme-mir-137	0.460477	9.02362e-05	0.385597	0.54024
dme-mir-133	0.465213	0.00189444	0.18911	0.307782
dme-mir-990	0.498935	0.0039342	0.0357874	0.102671
dme-mir-999	0.525248	0.000688586	0.176408	0.158941
dme-mir-2c	0.547318	0.00312097	0.0675579	0.340821
dme-mir-1000	0.578867	0.00619845	0.098598	0.143578
dme-mir-9a	1.66303	0.0087893	1.51853	1.78577
dme-bantam	1.7039	0.00619845	2.28036	1.54022
dme-mir-92a	1.84317	0.00578647	0.902551	0.315111
dme-mir-2b-2	1.85921	0.00116911	0.490132	2.08745
dme-mir-277	1.88927	0.00081272	3.2817	3.16529
dme-mir-2b-1	1.98943	0.000291263	0.440347	0.195094
dme-mir-100	1.99007	0.000320815	1.18318	1.23081
dme-mir-33	2.08813	0.000114916	1.24383	0.828911
dme-mir-11	2.09233	6.89825e-05	1.43898	2.64433
dme-mir-2279	2.135	0.00599518	0.805217	1.98008
dme-mir-31a	2.13626	4.88942e-05	2.55797	3.19945
dme-mir-9b	2.21117	2.74511e-05	3.09592	3.30755
dme-mir-318	2.33463	0.00870401	10.6289	18.4807
dme-mir-308	2.34073	3.18721e-05	0.547134	0.414285
dme-mir-263a	2.40325	2.05019e-06	2.07139	1.81096
dme-mir-980	2.46511	0.000821527	2.17882	2.84273
dme-mir-993	2.59072	1.62235e-05	2.36696	2.03353
dme-mir-4976	2.75894	0.0069597	Inf	67.9166
dme-mir-275	3.00812	2.2461e-09	2.62835	1.53165
dme-mir-4919	3.02228	0.00057239	4.8313	Inf
dme-mir-1	3.02409	2.969e-08	12.8577	6.08547
dme-mir-283	5.6293	1.4635e-20	3.79602	2.65041
dme-mir-10	6.32868	2.8424e-23	7.17164	5.53793
dme-mir-12	6.68437	3.57867e-24	27.2159	21.8201
dme-mir-989	7.99765	5.78714e-12	16.1043	12.9365
dme-mir-316	8.54044	5.61686e-29	4.41781	7.57471
dme-mir-304	8.73075	2.76518e-30	9.5284	7.27139
dme-mir-4981	11.6473	0.000188386	3.22087	2.77211
dme-mir-281-2	12.443	2.99156e-28	48.1341	25.201
dme-mir-375	16.7749	3.1518e-47	37.6594	63.9345
dme-mir-281-1	22.1348	1.75247e-54	32.7661	24.6293
dme-mir-978	23.112	0.00228032	45.0921	106.528
dme-mir-iab-4	25.1985	5.81234e-18	5.75155	4.3838
dme-mir-982	34.0067	7.12424e-55	12.8835	83.8563
dme-mir-312	54.31	1.23854e-56	27.3774	6.21388
dme-mir-303	56.4755	4.22912e-07	38.6504	11.4844
dme-mir-6-1	60.0242	5.42408e-08	nd	0.0182376
dme-mir-6-2	61.4294	1.66555e-08	nd	0
dme-mir-991	67.9813	6.00456e-58	Inf	Inf
dme-mir-983-2	86.89	8.05953e-37	Inf	4.71258
dme-mir-972	94.6262	4.43311e-47	Inf	Inf
dme-mir-31b	98.0674	9.09099e-93	73.7578	35.0047
dme-mir-311	114.277	5.05927e-79	20.3988	5.22363
dme-mir-983-1	129.027	7.23969e-43	Inf	40.8886
dme-mir-984	130.578	1.12634e-74	66.0278	74.6251
dme-mir-974	139.494	3.03156e-44	Inf	20.3288
dme-mir-964	146	1.53539e-39	Inf	21.5608
dme-mir-962	151.325	7.06218e-27	20.9356	14.4766
dme-mir-977	151.768	3.27607e-42	193.252	100.135
dme-mir-313	196.572	4.35915e-23	16.9095	1.68166
dme-mir-976	456.502	2.22831e-25	Inf	25.9885
dme-mir-960	495.228	8.84137e-57	Inf	20.7908
dme-mir-985	695.618	2.70187e-83	Inf	Inf
dme-mir-963	785.383	1.50883e-55	86.9634	27.6344
dme-mir-959	1582.36	6.5248e-110	26.8406	47.7559
dme-mir-956	2373.81	8.07842e-175	343.022	152.225
dme-mir-961	2542.47	1.22994e-90	20.9356	Inf
dme-mir-314	4419.11	2.389e-109	296.32	110.092
dme-mir-958	Inf	1.89856e-93	512.118	64.5964
dme-mir-1014	Inf	2.26335e-73	Inf	Inf
dme-mir-iab-8	Inf	6.61454e-40	Inf	13.6085
dme-mir-973	Inf	1.51765e-34	40.2608	55.8382
dme-mir-997	Inf	2.8424e-23	Inf	28.0472
dme-mir-4966	Inf	1.07134e-21	Inf	Inf
dme-mir-310	Inf	9.58163e-18	47.9104	3.01038
dme-mir-2494	Inf	1.58475e-17	Inf	29.1071
dme-mir-979	Inf	1.07969e-13	Inf	Inf
dme-mir-1015	Inf	9.94815e-12	Inf	231.471
dme-mir-6-3	Inf	2.12302e-10	nd	0
dme-mir-975	Inf	2.1294e-07	Inf	23.1009
dme-mir-2498	Inf	1.42735e-06	Inf	Inf
dme-mir-4939	Inf	1.33791e-05	nd	Inf
dme-mir-992	Inf	0.00988237	Inf	21.8851
dme-mir-968	0.201255	0.786746	0	0
dme-mir-315	0.242408	0.0130015	0.0776112	0.0244239
dme-mir-2493	0.251019	0.643567	Inf	Inf
dme-mir-4986	0.278011	0.349642	0	2.77211
dme-mir-4916	0.327705	0.525822	0	0
dme-mir-2496	0.334487	0.770277	0	0.396015
dme-mir-2500	0.352184	0.132917	1.61043	0.815326
dme-mir-4	0.357253	0.0176456	0	0.0398864
dme-mir-5	0.374464	0.0162002	1.61043	0.0298076
dme-mir-4962	0.397901	0.535493	0	0
dme-mir-219	0.411332	0.0143497	0.192681	0.130932
dme-mir-4969	0.444117	0.0140347	0.460124	0.567022
dme-mir-307b	0.469367	0.325959	3.22087	1.27943
dme-mir-2280	0.46955	0.780503	0	0
dme-mir-4953	0.501477	1	0	0
dme-mir-1008	0.526322	0.0176456	0.372942	0.35796
dme-mir-1016	0.527078	0.146025	0.805217	0
dme-mir-7	0.562997	0.0375115	0.407518	0.38728
dme-mir-4960	0.589877	0.245948	0	0
dme-mir-1007	0.607855	0.0334932	0.460124	0.610372
dme-mir-276a	0.627663	0.0426109	0.793657	0.969444
dme-mir-4973	0.64291	0.812814	0	0
dme-mir-4958	0.644608	0.654942	0	0.396015
dme-mir-929	0.669599	0.0450358	0.125722	0.172542
dme-mir-3	0.692367	0.44957	0	0.0703071
dme-mir-1001	0.702992	0.0835535	0.222393	0.262799
dme-mir-957	0.704177	0.474727	0.0974736	0.250625
dme-mir-190	0.716599	0.101707	0.306921	0.221008
dme-mir-4985	0.71719	1	0	Inf
dme-mir-2489	0.747141	0.575512	0	0.407663
dme-mir-317	0.755212	0.458131	0.61992	0.726199
dme-mir-1006	0.76092	0.233779	0.996935	0.532087
dme-mir-1013	0.768951	0.573478	0.371638	0.247786
dme-mir-4949	0.781431	1	1.61043	1.52466
dme-mir-184	0.789268	0.28562	0.650321	0.523816
dme-mir-13a	0.791404	0.35696	0.0694697	0.113506
dme-mir-34	0.79141	0.598246	0.725652	0.710361
dme-mir-996	0.797576	0.297643	1.28739	1.00582
dme-mir-125	0.815024	0.422134	0.712911	1.30178
dme-mir-954	0.846284	0.598246	0.432654	0.359485
dme-mir-965	0.886519	0.654942	0.860749	0.708876
dme-mir-14	0.901553	0.917936	0.85691	1.04
dme-mir-274	0.942192	0.896362	0.307028	0.486132
dme-mir-4913	0.950766	1	0	0
dme-mir-92b	0.983106	1	2.03988	0.501847
dme-mir-286	0.993393	1	0.268406	0.0372322
dme-mir-966	1.00045	1	0.805217	0.78123
dme-mir-4956	1.02146	1	0	2.77211
dme-mir-4943	1.03946	1	0	0.51977
dme-mir-988	1.04589	1	1.04947	1.22613
dme-mir-4955	1.05163	1	0	1.73257
dme-mir-4963	1.06494	1	0	Inf
dme-mir-955	1.06632	1	9.6626	3.77315
dme-mir-13b-1	1.07133	0.882435	1.42942	0.81235
dme-mir-13b-2	1.09211	0.806405	0.295213	1.50684
dme-mir-4961	1.09259	1	0	0.554422
dme-mir-1002	1.18988	1	0	0
dme-mir-306	1.20097	0.461566	0.805217	0.540446
dme-mir-282	1.20137	0.573478	1.451	2.01592
dme-mir-2a-2	1.2271	0.40465	0.377798	0.451052
dme-mir-278	1.23433	0.374144	1.00307	0.928204
dme-mir-9c	1.25544	0.324615	1.68476	2.31306
dme-mir-279	1.26644	0.292421	1.08183	1.21803
dme-mir-986	1.28105	0.44957	3.3359	4.14561
dme-mir-3642	1.33656	1	0	0.693027
dme-mir-8	1.35499	0.301155	2.72853	2.62556
dme-mir-4951	1.35511	0.245629	0.201304	0.873404
dme-mir-305	1.3814	0.140334	1.1118	0.99421
dme-let-7	1.38553	0.338191	0.742042	0.845822
dme-mir-1012	1.39229	0.156474	1.09279	0.674611
dme-mir-87	1.41312	0.112057	1.44581	1.22513
dme-mir-4987	1.49197	1	Inf	0
dme-mir-2a-1	1.51855	0.0393345	0.337917	0.856984
dme-mir-5613	1.5512	0.414827	9.6626	0.475218
dme-mir-4909	1.56594	0.94965	0	0
dme-mir-263b	1.59569	0.0163218	0.490468	0.255977
dme-mir-4971	1.66362	1	0	Inf
dme-mir-1009	1.67972	0.0393345	0.287577	0.248534
dme-mir-4968	1.73898	0.233901	2.81826	3.88095
dme-mir-994	1.81969	0.378287	Inf	16.6326
dme-mir-2497	1.90508	0.474727	Inf	0
dme-mir-2281	2.18078	1	0	0
dme-mir-3645	2.30954	1	Inf	0
dme-mir-4975	2.41709	0.394124	1.61043	Inf
dme-mir-4984	2.43325	0.338191	0	0
dme-mir-4908	2.43758	1	0	0
dme-mir-4910	2.5346	0.0987231	0	0
dme-mir-4977	2.59428	0.331815	0	Inf
dme-mir-2492	2.69413	1	0	0
dme-mir-4914	2.86467	0.992153	0	Inf
dme-mir-3641	3.27765	0.884662	Inf	Inf
dme-mir-4942	3.30447	0.552573	Inf	0
dme-mir-4957	3.33761	0.526809	0	0
dme-mir-967	3.34952	0.0341176	0	1.84807
dme-mir-4983	3.77948	0.657644	0	Inf
dme-mir-4947	4.21304	0.671049	0	Inf
dme-mir-2283	4.49251	0.0739779	0	0
dme-mir-2490	4.49618	0.377444	0	0
dme-mir-2282	7.22033	0.301155	0	0
dme-mir-2491	13.5087	0.0313944	3.22087	Inf
dme-mir-4945	17.5999	0.0154646	0	0
dme-mir-2501	Inf	0.245629	Inf	Inf
dme-mir-4964	Inf	0.40465	0	Inf
dme-mir-2499	Inf	0.532067	Inf	Inf
dme-mir-4974	Inf	0.643567	0	Inf
dme-mir-4944	Inf	0.896362	0	0
dme-mir-4972	Inf	0.993327	0	Inf
dme-mir-2495	Inf	1	0	Inf
dme-mir-287	Inf	1	0	0
dme-mir-309	Inf	1	0	0
dme-mir-3643	Inf	1	0	0
dme-mir-3644	Inf	1	0	0
dme-mir-4915	Inf	1	0	Inf
dme-mir-4917	Inf	1	0	0
dme-mir-4941	Inf	1	0	0
dme-mir-4950	Inf	1	0	Inf
dme-mir-4954	Inf	1	0	0
dme-mir-4959	Inf	1	0	0
dme-mir-4965	Inf	1	0	0
dme-mir-4980	Inf	1	0	Inf
dme-mir-4982	Inf	1	0	0
dme-mir-5614	Inf	1	Inf	91.4796
dme-mir-280	NA	NA	0	0
dme-mir-288	NA	NA	0	0
dme-mir-289	NA	NA	0	5.54422
dme-mir-4911	NA	NA	0	0
dme-mir-4912	NA	NA	0	0
dme-mir-4918	NA	NA	0	0
dme-mir-4946	NA	NA	0	0
dme-mir-4948	NA	NA	0	0
dme-mir-4967	NA	NA	0	Inf
dme-mir-4970	NA	NA	0	0
dme-mir-4978	NA	NA	0	0
dme-mir-4979	NA	NA	0	0
