# Supplementary material for: Lack of miRNA Misregulation at Early Pathological Stages in Drosophila Neurodegenerative Disease Models
Source: Front Genet. 2012 Oct 30;3:226. doi: 10.3389/fgene.2012.00226 (PMC3483601; doi:10.3389/fgene.2012.00226)
Supplement: Supplementary Table S3 — Number of read counts without normalization (“raw data” sheet) or normalized (“norm data” sheet) for all the miRNA species identified in the samples of this study. MirBase r18 was used for read assignment as indicated in the Section “Material and Methods”. [file 32579_TRICOIRE_DataSheet3.XLSX]

## Sheet: RAW DATA
gene	ATXN3-70Q-0	ATXN3-70Q-200_1	ATXN3-70Q-200_2	ATXN3-19Q-0	ATXN3-19Q-200	ATXN1-82Q-0	ATXN1-82Q-200_1	ATXN1-82Q-200_2	ATXN1-30Q-0	ATXN1-30Q-200	ATXN7-102Q-0	ATXN7-102Q-200_1	ATXN7-102Q-200_2	ATXN7-10Q-0	ATXN7-10Q-200	par-0_1	par-0_2	par-10_1	par-10_2	elav	syn-WT	syn-A30P	elavGS-M-0	elavGS-M-200_1	elavGS-M-200_2	TBP43-WT-0	TBP43-WT-200_1	TBP43-WT-200_2	FUS-0	FUS-200_1	FUS-200_2	elavGS-F-0	elavGS-F-200	tau-V337F-0	tau-V337F-200_1	tau-V337F-200_2
dme-bantam_3p	62096	51696	56424	84100	65942	148498	94877	56460	70395	58911	87413	53555	80369	79634	67879	9216	41793	21282	199571	20873	53091	28034	15907	62706	361801	22881	37219	155997	23232	21101	130970	24480	25384	25620	30827	249500		1	0
dme-bantam_5p	8070	8102	3012	13538	10069	18543	10982	3929	7915	7076	13519	8487	5578	10920	10043	1036	2621	1050	8739	3412	12695	2998	2279	7051	35610	2464	4747	10192	2480	2503	4284	4191	3596	4463	5154	27194		2	0
dme-let-7_3p	48	34	51	53	54	74	52	88	32	43	64	37	176	42	40	15	120	10	122	58	121	97	13	86	474	24	26	195	22	17	135	40	15	16	37	258		3	0
dme-let-7_5p	161930	151772	128007	168671	150574	380107	326071	214662	182171	229154	209030	134736	304457	224800	171023	84864	215853	61828	406031	310836	549180	284437	56443	156197	866935	72516	82134	437212	71358	68091	255301	67335	48135	49196	58987	433413		4	0
dme-mir-1_3p	495799	345821	164039	313408	218220	513636	472611	191718	276386	283890	355553	182108	282624	373249	399158	113514	167113	331567	728745	410199	872561	248249	536112	724234	1798736	288459	345295	1318715	265883	226349	675408	347575	316045	335333	359811	1729010		5	0
dme-mir-1_5p	7	11	2	5	9	20	9	8	5	5	11	7	13	10	13	0	36	2	28	3	7	8	2	21	29	6	5	10	9	7	15	5	5	7	6	8		6	0
dme-mir-10_3p	5320	4199	1864	6798	5611	10884	7719	2265	5784	4163	7672	4317	2953	8236	5616	552	1931	617	3569	2369	9303	3019	1251	2542	18590	708	2035	9020	1151	1698	6209	1095	1263	1392	1822	10728		7	0
dme-mir-10_5p	4839	4666	2877	3928	4772	10106	8877	5264	3098	4013	4640	3089	5571	7068	4742	821	3210	1002	8110	4153	7469	5401	811	2540	17886	712	1249	18978	1176	1436	22075	833	700	619	1002	15351		8	0
dme-mir-100_3p	78	90	115	121	110	210	165	196	100	94	200	101	328	98	120	28	176	32	338	98	214	123	48	170	1138	51	66	694	50	51	493	81	68	115	71	659		9	0
dme-mir-100_5p	1719	1630	2872	2238	1821	4300	3007	4338	2064	1804	3129	1628	7458	2577	1826	529	3065	730	8653	4021	6726	5387	843	2948	16827	907	1300	10020	973	1050	8384	992	767	667	911	8194		10	0
dme-mir-1000_3p	109	75	71	114	100	237	176	115	123	106	139	55	211	112	95	11	95	6	161	80	138	84	41	101	271	22	35	198	35	39	155	40	19	26	27	157		11	0
dme-mir-1000_5p	11962	10474	8972	13725	13328	32172	25492	15031	14526	15219	17296	10831	20032	18690	12959	4096	32618	4237	46966	13634	27692	21412	3810	11818	76177	4036	5535	20389	4380	4363	12619	3791	2391	2587	3490	12450		12	0
dme-mir-1001_3p	29	38	13	66	41	89	58	15	51	40	47	29	22	50	40	3	26	3	33	6	13	4	16	35	93	7	9	30	10	10	18	15	7	7	16	41		13	0
dme-mir-1001_5p	968	870	592	1271	1027	2468	1651	901	1207	1040	1291	846	1659	1418	877	215	2484	279	2597	1066	2277	1755	761	851	4876	428	579	3167	413	378	3948	427	293	307	370	2644		14	0
dme-mir-1002_3p	0	0	0	0	0	0	0	0	0	0	0	0	0	0	0	0	0	0	1	1	0	0	0	0	0	1	0	1	0	1	0	0	0	0	0	0		15	1
dme-mir-1002_5p	1	1	0	2	2	4	2	0	0	1	7	2	0	0	1	0	0	11	9	0	5	0	1	1	2	1	2	0	2	0	0	1	1	2	0	1		16	0
dme-mir-1003_3p	192	147	314	266	257	588	448	696	239	357	288	116	1021	348	247	145	531	109	770	800	1174	496	89	406	1760	125	122	2715	139	108	3263	98	66	74	113	1718		17	0
dme-mir-1003_5p	59	35	32	61	61	101	83	28	33	50	58	29	33	66	47	13	5	10	39	24	81	13	36	39	170	26	23	34	16	20	18	31	18	12	25	107		18	0
dme-mir-1004_3p	89	64	184	130	118	203	182	257	107	164	117	75	386	145	85	46	167	20	263	209	304	253	22	122	523	38	53	530	44	34	370	34	33	16	25	328		19	0
dme-mir-1004_5p	467	452	358	903	670	1266	753	156	662	464	740	405	288	730	369	98	162	211	724	215	475	127	291	389	1727	226	233	411	197	203	294	173	133	132	161	990		20	0
dme-mir-1005_3p	161	125	80	163	190	474	313	195	135	231	226	199	263	213	124	25	465	33	394	48	97	90	52	134	895	97	81	711	71	59	804	39	39	33	40	290		21	0
dme-mir-1005_5p	6	6	2	12	5	14	4	1	5	6	11	3	6	6	2	0	3	0	4	4	14	0	3	4	20	1	1	1	1	1	2	6	3	0	1	3		22	1
dme-mir-1006_3p	455	437	403	528	574	955	786	615	498	564	710	382	929	656	486	103	911	105	695	307	681	624	112	557	3860	185	360	2084	235	210	2862	188	175	150	217	1236		23	0
dme-mir-1006_5p	117	92	35	293	186	291	126	30	208	73	163	93	25	257	138	18	21	25	54	24	57	22	11	75	228	31	58	113	35	45	100	34	40	41	56	97		24	0
dme-mir-1007_3p	135	140	120	177	188	369	269	182	189	187	150	117	230	230	153	20	211	26	190	70	98	102	54	137	723	76	83	585	82	55	411	62	48	56	66	320		25	0
dme-mir-1007_5p	6	4	5	12	9	23	10	13	13	12	10	6	10	14	5	2	4	2	22	1	5	8	4	13	65	2	7	30	1	8	41	5	1	3	6	21		26	0
dme-mir-1008_3p	26	20	38	32	37	68	73	63	24	34	30	21	71	33	37	3	69	13	99	8	27	13	4	9	191	11	6	116	3	6	66	12	4	3	11	50		27	0
dme-mir-1008_5p	46	50	11	63	60	89	86	27	46	50	66	27	47	61	41	5	75	8	43	4	16	17	13	22	184	23	23	86	19	16	113	16	6	13	16	59		28	0
dme-mir-1009_3p	72	41	66	82	75	170	126	126	82	71	116	54	227	132	88	17	283	20	175	139	334	226	13	93	667	34	75	467	41	35	692	22	23	29	33	261		29	0
dme-mir-1009_5p	17	10	4	47	20	36	13	4	17	14	20	8	4	19	14	1	10	3	14	3	10	3	1	9	15	2	4	8	3	7	5	4	2	4	3	5		30	0
dme-mir-1010_3p	3640	3160	2793	6761	4479	14477	9380	3930	7217	6472	6112	3848	6411	8275	4605	1193	2042	1075	6116	4704	10400	2923	1397	4504	19021	1668	2636	8714	1489	2054	6792	1857	1443	1688	1797	9029		31	0
dme-mir-1010_5p	15	8	63	16	16	29	31	97	14	18	30	10	168	21	17	17	172	8	197	88	106	109	7	20	180	5	8	211	2	5	205	10	3	4	5	145		32	0
dme-mir-1011_3p	26	30	18	49	41	74	60	20	47	33	186	129	144	47	31	4	8	7	54	21	62	12	16	18	77	6	15	26	11	13	28	6	11	6	9	57		33	0
dme-mir-1011_5p	1	1	0	1	0	1	2	0	0	0	3	1	1	1	0	0	0	0	0	0	0	3	0	0	2	0	0	0	0	0	0	0	0	0	0	2		34	1
dme-mir-1012_3p	373	327	171	704	504	1800	1146	360	753	617	511	305	424	987	389	59	139	75	505	345	731	388	153	487	1890	136	292	1734	142	221	1004	139	119	138	162	1068		35	0
dme-mir-1012_5p	3145	2992	1965	3548	3202	7748	6257	3576	2836	3358	4494	2981	4597	4040	3139	2260	3893	1586	5396	2634	5371	4236	2513	3360	30476	2391	2579	15078	1998	1958	9253	2106	1517	1584	2073	12796		36	0
dme-mir-1013_3p	135	140	141	269	176	516	329	168	272	181	191	131	223	381	159	35	87	33	330	243	548	235	62	124	631	32	77	516	29	60	554	42	32	39	44	527		37	0
dme-mir-1013_5p	0	0	0	0	0	0	0	1	0	0	0	0	0	0	1	0	0	0	0	0	0	0	0	0	0	0	0	0	0	0	0	0	0	0	0	0		38	1
dme-mir-1014_3p	0	2	0	0	2	2	1	1	0	0	5	4	2	4	0	0	0	1	0	0	0	0	0	0	0	0	1	3	2	0	9	0	0	0	1	0		39	1
dme-mir-1014_5p	6	11	5	0	5	10	18	34	0	0	15	9	16	12	11	0	2	0	0	0	0	1	0	0	0	0	3	24	3	7	184	0	0	0	1	1		40	0
dme-mir-1015_3p	8	9	2	1	8	18	17	11	0	3	1	10	3	7	8	0	0	0	0	0	2	0	0	1	9	0	0	5	2	3	6	0	0	0	0	0		41	1
dme-mir-1015_5p	0	0	0	0	0	0	0	0	0	0	0	0	0	0	0	0	0	0	0	0	0	0	0	0	0	0	0	0	0	0	1	0	0	0	0	0		42	1
dme-mir-1016_3p	12	19	17	35	18	31	26	16	11	24	26	16	41	10	16	10	29	4	52	18	28	10	2	20	188	8	12	36	12	13	46	5	6	9	6	33		43	0
dme-mir-1016_5p	5	5	6	6	5	10	8	3	7	4	14	1	3	8	4	3	5	3	11	4	12	0	0	7	26	0	3	6	0	1	5	1	0	0	2	9		44	1
dme-mir-1017_3p	141	145	152	243	178	520	313	210	202	225	211	125	298	293	123	37	188	39	446	277	371	329	40	229	1060	72	98	1722	60	83	1027	66	42	45	75	997		45	0
dme-mir-1017_5p	1	2	0	2	0	1	0	0	0	0	3	1	3	1	0	0	2	0	4	4	6	0	1	4	4	0	0	3	0	1	3	0	0	0	2	2		46	1
dme-mir-11_3p	18784	17518	21445	20024	18088	35313	30047	30456	17996	20585	25500	17291	51384	21381	20634	9634	23973	6490	50617	23511	51266	26627	4633	18968	145015	5655	6545	57446	5779	5549	38361	5917	3286	3701	5417	57054		47	0
dme-mir-11_5p	293	276	125	385	319	627	468	221	274	349	352	251	271	356	288	64	402	73	533	308	446	394	138	331	1707	90	137	965	145	106	804	152	108	104	113	909		48	0
dme-mir-12_3p	4	2	7	3	3	3	6	2	0	5	4	1	12	6	3	0	2	0	5	4	2	0	0	4	11	1	4	9	2	2	7	1	1	0	3	8		49	1
dme-mir-12_5p	10829	9720	5331	11613	11014	22132	16101	6326	7569	5992	12956	7306	11187	13890	10508	713	2752	1697	10756	2701	6383	3740	3998	6358	29080	2693	4091	15287	3213	2923	13474	2896	2475	2337	3053	17857		50	0
dme-mir-124_3p	2676	2317	1874	2774	3159	5759	4855	2578	2529	3176	4041	2428	4330	3184	2324	825	5884	703	5573	1649	2320	3421	683	2582	19081	1046	1181	4815	1137	834	5687	913	557	572	705	2470		51	0
dme-mir-124_5p	610	466	283	981	670	1686	1015	279	781	695	724	410	405	1067	541	87	172	124	641	260	694	133	381	442	3123	223	281	356	223	260	225	293	177	229	217	438		52	0
dme-mir-125_3p	575	589	293	614	548	1329	1141	416	599	631	787	492	614	683	576	164	387	140	683	405	678	418	543	608	2380	280	323	1635	244	236	1588	322	227	260	290	1721		53	0
dme-mir-125_5p	63382	62830	43100	84505	63884	223534	165610	78033	105616	105946	73433	52607	124604	135326	49792	19967	60003	17972	137916	84592	91551	69919	42216	75483	233624	32727	40951	237112	24755	31833	140154	34124	23353	24725	32694	200819		54	0
dme-mir-133_3p	12698	11822	12668	17582	13993	35385	26311	18325	18895	17189	20000	13781	35202	19204	13041	5905	29727	5497	53496	18251	29565	21178	4342	18547	104679	5527	8124	19454	6025	6346	16169	5677	3944	4187	4780	12738		55	0
dme-mir-133_5p	443	444	564	728	510	1506	1010	813	708	645	657	415	1525	761	517	108	1614	89	1502	828	1420	672	199	460	2770	146	174	1504	179	181	936	190	122	122	159	1846		56	0
dme-mir-137_3p	1045	1036	856	1256	1233	2345	1966	1174	1246	1227	1604	877	1841	1346	1086	327	1352	236	1731	665	1159	1043	321	1004	7555	400	510	3745	388	387	4003	395	280	293	387	2664		57	0
dme-mir-137_5p	5	12	19	17	14	26	20	13	10	13	12	10	21	14	8	5	11	5	30	10	16	15	5	9	58	4	4	17	3	8	20	3	4	1	10	10		58	0
dme-mir-13a_3p	818	495	1226	1242	955	1694	1065	1012	911	617	1626	828	2216	1129	801	94	1179	252	3988	816	2541	937	220	677	9056	209	657	2504	307	324	1383	280	385	398	403	2057		59	0
dme-mir-13a_5p	35	42	27	43	48	65	67	33	47	49	49	26	36	54	33	4	61	9	85	20	20	19	13	21	286	11	19	78	9	6	103	12	8	4	10	86		60	0
dme-mir-13b-1_3p	15001	11341	18272	25269	17393	39491	22420	20541	20630	13454	29007	14351	35838	27758	17572	1799	14605	4356	47395	13858	41532	13578	2666	7349	138727	4176	11568	53910	3614	4162	22112	5562	7525	8740	8390	63553		61	0
dme-mir-13b-1_5p	88	65	6	165	122	177	128	15	128	84	131	79	19	156	90	12	21	14	20	11	31	18	15	35	180	20	32	35	17	24	45	34	25	32	30	31		62	0
dme-mir-13b-2_3p	15127	11436	18251	24868	17514	39856	22426	20363	20582	13419	29041	14680	35525	27852	17570	1780	14600	4309	47446	13886	41644	13759	2655	7356	139238	4066	11494	53785	3782	4171	21900	5497	7275	8856	8440	63647		63	0
dme-mir-13b-2_5p	60	83	37	102	83	118	64	21	56	31	112	64	26	98	59	12	26	11	87	16	73	26	47	56	458	23	45	69	28	23	52	43	50	43	42	128		64	0
dme-mir-14_3p	60242	50120	36103	71081	54597	154358	112966	62216	79550	83415	81459	47402	117956	70535	63544	27073	101129	18704	135863	81164	138986	61728	8175	76721	365830	22700	31348	242196	21207	17991	178575	21975	16019	17856	22182	195743		65	0
dme-mir-14_5p	5532	5519	4735	6345	5973	10264	7439	7849	4533	5700	5394	3234	10589	4470	5551	1753	6837	724	9587	8409	11947	9001	2219	3836	26339	935	1049	8687	1313	983	6894	1590	833	939	1161	11782		66	0
dme-mir-184_3p	210189	202898	79928	271226	253801	454388	382079	120931	233682	229926	256004	166718	96868	266799	196384	69676	125971	118579	307283	124411	253029	205940	107822	102930	806324	66276	71755	218874	73725	72409	233642	77653	66403	69950	73859	204827		67	0
dme-mir-184_5p	93	70	54	122	106	208	207	62	97	134	143	74	140	145	93	39	123	30	131	64	104	75	25	115	814	49	58	266	72	59	192	66	48	51	52	366		68	0
dme-mir-190_3p	44	25	18	34	30	59	63	34	31	32	61	27	56	47	40	2	66	6	90	41	88	54	7	33	264	8	11	75	7	10	70	10	9	8	10	46		69	0
dme-mir-190_5p	4840	4510	6718	6179	5638	9611	8149	9899	4348	5124	6408	4448	12301	6412	4688	1052	8869	920	16392	6927	11159	10533	2273	4965	30391	1875	2549	29194	1883	1997	21816	1565	1324	1280	1839	22377		70	0
dme-mir-193_3p	54	43	95	66	64	93	59	113	40	61	111	84	319	46	51	29	1788	53	732	56	75	141	11	45	998	35	56	416	32	16	174	14	9	8	12	104		71	0
dme-mir-193_5p	6212	5950	3293	10463	8294	19594	13072	5778	9317	9199	12401	8276	9179	9118	7340	951	9182	1985	21470	4808	7940	6524	2341	5539	24092	2920	3802	21111	2658	2350	17191	2038	1682	1339	1634	11370		72	0
dme-mir-210_3p	68705	66116	30395	75166	80188	141777	105928	41729	70601	81601	106266	62301	67407	65942	60061	8400	36653	7969	76170	15497	28156	22972	19316	33074	182558	12921	14045	65224	12874	11375	68900	9914	7214	9025	11407	58792		73	0
dme-mir-210_5p	1347	1723	1836	2788	2705	4855	2901	2268	2175	2405	1992	1455	4116	1956	2038	803	2564	544	3427	3881	5538	2548	1377	2503	11617	1054	1143	5600	979	1080	3473	1255	712	740	1272	8308		74	0
dme-mir-219_3p	37	41	48	40	47	106	82	61	42	70	34	32	138	50	55	13	155	6	139	89	143	106	9	32	170	16	14	85	10	6	67	12	8	15	14	77		75	0
dme-mir-219_5p	112	69	91	137	110	227	207	119	122	99	123	75	164	129	104	2	111	6	199	11	16	9	0	11	505	13	19	79	3	5	19	1	2	2	6	16		76	0
dme-mir-2279_3p	3	8	4	5	5	17	11	9	8	4	6	3	9	12	8	1	8	1	11	9	18	17	2	4	44	3	3	45	3	2	47	4	3	1	2	27		77	0
dme-mir-2279_5p	38	44	32	55	50	99	81	57	44	37	46	23	60	41	61	4	17	10	64	38	99	55	17	64	260	9	23	98	29	12	115	17	14	16	27	171		78	0
dme-mir-2280_3p	0	0	1	2	0	1	0	1	0	2	1	1	1	0	0	0	0	0	0	0	0	2	0	0	0	2	0	0	0	0	0	0	0	0	0	0		79	1
dme-mir-2280_5p	0	0	1	0	1	0	0	0	0	2	0	1	0	1	1	0	0	0	0	1	1	5	0	0	0	0	0	0	0	1	4	0	0	0	0	2		80	1
dme-mir-2281_3p	2	1	0	0	0	0	0	3	1	0	0	1	2	1	0	0	0	0	2	1	0	0	0	0	3	1	1	0	0	0	3	0	1	1	0	3		81	1
dme-mir-2281_5p	0	0	0	0	0	0	0	0	0	0	0	0	0	0	0	0	0	0	0	0	0	0	0	0	0	0	0	0	0	0	0	0	0	0	0	0		82	1
dme-mir-2282_3p	1	1	1	1	1	1	2	1	1	1	1	0	1	0	4	1	4	0	5	3	9	1	0	2	4	1	0	2	1	0	6	1	0	0	0	7		83	1
dme-mir-2282_5p	0	0	0	0	0	0	1	0	0	0	0	0	0	0	0	0	0	0	0	0	0	0	0	0	0	0	0	1	0	0	0	0	1	1	0	0		84	1
dme-mir-2283_3p	1	1	1	2	0	2	5	1	5	3	2	5	3	1	2	0	6	0	6	2	15	0	2	0	13	0	2	6	0	2	11	1	1	1	1	11		85	1
dme-mir-2283_5p	0	0	2	0	0	2	0	0	0	0	2	0	1	0	2	0	1	0	2	1	1	0	0	1	6	0	0	0	0	0	4	0	0	0	0	1		86	1
dme-mir-2489_3p	19	20	13	28	33	59	35	22	27	25	27	17	37	30	10	4	46	9	103	14	68	28	2	13	88	7	11	59	5	11	47	5	2	3	5	23		87	0
dme-mir-2489_5p	0	0	0	0	0	0	1	0	0	0	0	0	0	0	0	0	0	0	0	0	0	0	0	0	0	0	0	0	0	0	0	0	0	0	0	0		88	1
dme-mir-2490_3p	1	0	0	3	0	1	0	2	0	1	1	0	0	0	0	0	0	0	0	1	0	0	1	0	0	0	1	1	0	0	1	0	0	0	0	2		89	1
dme-mir-2490_5p	0	2	1	1	1	4	3	0	0	2	3	1	6	2	2	0	0	0	3	0	5	0	0	1	10	0	0	5	0	0	4	0	0	0	0	2		90	1
dme-mir-2491_3p	0	0	0	0	0	2	2	0	0	0	0	0	0	0	0	0	1	0	0	0	0	0	0	1	0	1	0	0	0	1	2	0	0	0	0	0		91	1
dme-mir-2491_5p	0	0	0	0	0	0	0	0	0	0	0	0	0	0	0	0	0	0	0	0	0	0	0	0	0	0	0	0	0	0	0	0	0	0	0	0		92	1
dme-mir-2492_3p	0	1	0	1	1	0	0	0	1	0	0	0	0	0	0	0	1	0	0	1	0	0	0	0	0	0	0	0	0	0	0	0	0	0	0	0		93	1
dme-mir-2492_5p	0	0	0	1	0	0	1	0	0	0	1	0	0	0	0	1	0	0	0	1	3	0	0	0	1	0	0	0	0	0	4	0	0	1	0	3		94	1
dme-mir-2493_3p	2	2	9	4	8	6	5	1	2	3	3	2	3	4	0	0	0	0	0	3	7	0	0	3	0	0	1	2	3	0	4	1	0	1	0	11		95	1
dme-mir-2493_5p	1	0	0	1	0	0	1	0	0	0	0	1	0	0	0	0	0	0	0	0	0	0	0	1	0	0	0	0	0	0	0	0	0	0	0	0		96	1
dme-mir-2494_3p	2	3	1	0	2	4	5	4	0	0	1	1	0	7	2	0	0	0	0	0	0	0	0	0	0	0	0	1	0	1	5	0	0	0	0	0		97	1
dme-mir-2494_5p	3	1	0	0	3	2	5	7	0	0	8	2	1	0	1	0	0	0	0	0	1	0	0	0	3	0	0	4	0	0	3	0	0	0	0	0		98	1
dme-mir-2495_3p	0	0	0	0	0	0	0	0	0	0	0	0	0	0	0	0	0	0	0	0	0	0	0	0	0	0	0	0	0	0	0	0	0	0	0	0		99	1
dme-mir-2495_5p	0	0	0	0	0	1	2	0	0	2	0	0	0	1	0	0	0	0	0	0	1	0	0	0	0	0	0	0	0	0	0	0	0	0	0	1		100	1
dme-mir-2496_3p	0	1	0	0	0	0	0	0	0	0	0	0	0	0	1	0	0	0	0	0	0	0	0	0	0	0	0	0	0	0	0	0	0	0	0	0		101	1
dme-mir-2496_5p	2	0	0	8	1	5	1	0	1	1	0	0	1	2	0	0	0	0	0	1	0	0	0	2	8	0	0	1	0	1	0	0	1	1	1	3		102	1
dme-mir-2497_3p	2	2	0	3	3	4	8	3	1	3	5	3	3	7	1	1	1	0	4	0	1	1	1	0	23	1	3	5	1	1	2	1	0	0	2	0		103	1
dme-mir-2497_5p	2	0	0	18	8	16	2	1	3	5	4	5	0	12	1	1	3	0	2	0	0	0	0	0	0	0	5	1	1	1	2	1	1	2	0	1		104	1
dme-mir-2498_3p	0	0	0	0	0	0	0	1	0	0	0	0	1	1	1	0	0	0	0	0	0	0	0	0	0	0	0	0	0	0	1	0	0	0	0	0		105	1
dme-mir-2498_5p	1	2	0	0	1	1	1	1	0	0	0	1	0	0	0	0	0	0	0	0	0	0	0	0	1	0	3	0	0	0	1	0	0	0	0	0		106	1
dme-mir-2499_3p	0	0	1	0	0	0	0	0	0	0	0	0	1	0	1	0	0	0	1	0	0	0	0	0	3	0	1	1	0	0	1	0	0	0	0	0		107	1
dme-mir-2499_5p	0	0	0	0	0	1	0	0	0	0	0	0	0	0	0	0	0	0	0	0	0	0	0	0	0	0	0	0	0	0	0	0	0	0	0	0		108	1
dme-mir-2500_3p	2	2	2	3	1	4	0	2	1	1	2	2	0	1	4	0	1	0	4	0	5	1	0	6	12	0	0	6	0	2	3	1	0	1	0	2		109	1
dme-mir-2500_5p	12	2	3	16	17	14	8	6	8	9	10	8	9	19	11	1	5	2	7	10	16	7	2	13	61	2	6	36	3	3	29	2	5	0	1	18		110	1
dme-mir-2501_3p	0	0	0	0	0	0	0	0	0	0	0	0	0	0	0	0	0	0	0	1	0	0	0	0	0	0	0	0	0	0	0	0	0	0	0	0		111	1
dme-mir-2501_5p	0	0	0	0	1	2	1	4	1	0	1	0	0	2	0	1	0	0	2	0	0	1	0	0	6	0	0	4	0	1	0	1	1	0	0	3		112	1
dme-mir-252_3p	194	140	235	267	212	456	318	320	190	229	299	159	526	257	257	48	329	45	339	229	460	278	42	215	1513	64	101	737	83	74	563	86	62	78	83	640		113	0
dme-mir-252_5p	56071	55245	37103	67152	63870	103954	83493	50947	55041	58352	85189	53087	83922	56608	52365	12224	59747	9524	74022	29565	54595	63118	33250	44822	307435	16700	18022	117571	17745	16276	71616	16618	9788	10753	13970	118401		114	0
dme-mir-2535b_3p	65	50	56	82	104	122	113	63	80	74	75	50	107	63	67	21	63	4	56	51	121	77	7	64	670	22	15	219	19	25	209	17	17	14	21	199		115	0
dme-mir-2535b_5p	1	4	0	6	0	8	8	2	4	3	3	1	4	3	4	0	4	2	6	3	5	5	0	4	15	2	2	6	2	2	3	2	1	1	3	6		116	1
dme-mir-263a_3p	82	75	50	86	63	145	77	81	52	83	80	57	186	53	105	16	137	21	103	37	78	102	16	81	401	24	21	168	27	12	160	29	11	19	30	144		117	0
dme-mir-263a_5p	90117	80601	34191	108217	81242	190753	123118	40438	88805	75135	115450	76019	72550	114813	96948	31396	57266	38121	111928	55069	124869	71425	66993	99908	420217	36087	54764	178491	36829	40345	103505	52720	51883	48872	62783	199155		118	0
dme-mir-263b_3p	43	68	34	32	31	43	23	32	20	21	41	26	181	10	27	31	87	23	93	31	48	82	44	86	691	33	20	241	40	22	275	35	46	22	32	389		119	0
dme-mir-263b_5p	32879	27343	14466	25332	20340	41944	31800	17035	18455	21032	26065	16997	43757	22941	23386	7544	27093	9794	46663	25100	48382	55544	18295	36116	94782	11866	13336	138223	13253	9897	103043	13219	12318	10597	14296	164584		120	0
dme-mir-274_3p	119	95	122	219	196	283	217	191	110	120	133	93	259	150	120	19	261	12	239	75	213	142	27	68	1013	26	58	396	23	37	350	36	25	34	31	401		121	0
dme-mir-274_5p	84967	75694	87214	144508	117273	236652	154659	123946	116434	98213	117526	72367	183142	122214	88307	18067	159334	23184	306576	140675	249325	159059	21545	46618	522698	25823	36793	244427	19899	17997	172576	18332	13775	13890	17916	142875		122	0
dme-mir-275_3p	6334	6220	4648	8750	7503	12490	8524	4077	6636	5646	5905	2673	5391	7478	6970	432	1517	893	6638	6793	18588	2778	2160	3846	16539	779	1080	5658	988	977	3347	1715	862	975	1140	12002		123	0
dme-mir-275_5p	281	287	219	347	320	674	366	205	322	313	315	151	180	337	303	19	86	27	432	208	651	103	95	180	1080	52	73	179	68	48	102	91	47	48	54	502		124	0
dme-mir-276a_3p	339854	300513	342444	448511	380365	1002897	661578	534475	383023	447731	473511	347745	685028	493804	373030	111086	460386	167434	1226537	531397	860672	577166	165628	574057	2011693	217023	267652	2146831	205062	193259	1657346	226810	173999	173126	204580	1711444		125	0
dme-mir-276a_5p	269	202	418	279	219	359	278	527	164	177	284	184	974	200	234	93	671	101	905	268	525	467	66	250	3346	119	179	1476	97	70	822	112	101	95	116	1064		126	0
dme-mir-276b_3p	34335	32412	42580	52145	47761	111582	75118	64101	41500	50584	55714	41146	80238	59879	41432	11116	73108	18595	166990	50789	83346	62473	15701	48793	250582	21563	29375	228838	20003	19836	193309	19374	14911	15311	17734	140670		127	0
dme-mir-276b_5p	243	212	415	251	256	384	241	543	154	195	291	190	952	169	262	98	662	114	904	222	481	467	56	263	3284	139	173	1427	91	66	806	108	82	87	141	1157		128	0
dme-mir-277_3p	73331	62004	47759	71076	61589	128206	99072	57172	67754	62003	84411	49548	90516	90781	62343	13044	39411	16962	86591	41386	79771	34959	28016	80844	329700	32108	43653	180833	31725	30720	105918	38076	28093	31476	38937	207034		129	0
dme-mir-277_5p	0	1	0	0	0	2	0	3	0	0	4	4	158	0	0	0	425	2	11	2	3	93	1	92	15	1	0	7	2	1	7	0	0	0	1	2		130	0
dme-mir-278_3p	19715	20789	19087	24886	23172	47579	36405	30399	20714	23700	27875	19299	42743	26691	21730	4815	66452	3279	64127	23564	47656	33454	8912	21971	106795	7357	9526	80998	7761	7036	73413	7845	6080	5839	7372	98905		131	0
dme-mir-278_5p	270	240	208	427	290	707	466	315	346	258	472	232	513	439	303	34	160	51	427	296	589	284	98	249	1136	76	104	613	94	92	383	140	97	98	121	1006		132	0
dme-mir-279_3p	14248	12661	14463	14512	15028	33715	29427	22667	14166	18714	13576	7870	32164	17197	14321	8203	26850	6899	41254	24054	34613	22579	5526	14658	75736	5075	4939	45966	4867	4721	56123	5899	3700	4320	5610	45351		133	0
dme-mir-279_5p	4	0	4	2	4	5	2	2	2	0	7	3	1	2	1	0	1	1	4	5	2	2	1	2	8	2	1	3	0	1	2	3	1	2	0	5		134	1
dme-mir-280_3p	0	0	0	0	0	0	0	0	0	0	0	0	0	0	0	0	0	0	0	0	0	0	0	0	0	0	0	0	0	0	0	0	0	0	0	0		135	1
dme-mir-280_5p	0	0	0	0	0	0	0	0	0	0	0	0	0	0	0	0	0	0	0	0	0	0	0	0	0	0	0	0	0	0	0	0	0	0	0	0		136	1
dme-mir-281-1_3p	840	949	569	704	873	2082	1612	1104	633	632	1275	794	1099	1297	1101	147	334	314	1246	497	1543	400	198	886	4531	223	487	1700	378	506	1332	290	245	235	304	2372		137	0
dme-mir-281-1_5p	205	260	125	138	194	405	380	249	138	97	323	214	267	269	241	71	220	64	190	93	224	130	76	147	1081	52	105	576	95	126	814	71	43	50	73	528		138	0
dme-mir-281-2_3p	821	908	566	740	860	2037	1666	1160	573	636	1243	725	1093	1297	1118	194	412	305	1163	586	1598	395	239	839	4455	240	511	1700	361	461	1311	305	193	236	342	2327		139	0
dme-mir-281-2_5p	3768	4145	2115	3423	3901	8295	6654	3026	2933	2511	5259	2944	3443	4886	4565	841	734	1149	3136	1406	3993	1113	1504	3996	17381	1502	2375	6512	1851	2611	3982	1772	1273	1339	1826	7451		140	0
dme-mir-282_3p	270	217	255	378	310	662	452	428	267	273	388	302	658	367	383	24	958	38	1082	35	61	55	28	46	3135	87	134	692	21	21	325	35	31	23	36	263		141	0
dme-mir-282_5p	1247	1241	1243	1773	1484	4240	2852	2560	1826	1684	2195	1245	2817	1975	1485	423	7249	549	8052	2008	3590	3239	451	806	10252	553	673	6270	370	253	2740	467	346	357	478	3858		142	0
dme-mir-283_3p	91	65	49	73	67	160	147	63	71	55	105	60	116	110	95	19	65	20	110	56	133	87	17	72	410	24	22	177	26	43	152	23	19	18	21	204		143	0
dme-mir-283_5p	2877	2554	1808	4278	3538	6803	4483	1339	2693	2284	4290	2647	1802	4866	3431	471	1600	653	3218	1598	6284	1447	1122	2114	17389	675	1394	2957	898	1306	2741	1151	1109	1085	1407	4958		144	0
dme-mir-284_3p	11520	9863	14267	11630	12400	24343	20849	18197	11094	15019	11417	6869	34003	13306	10021	4527	20505	2815	23167	9504	16701	14619	2462	11315	58847	3258	3632	40592	4188	3747	50569	3897	1819	2109	3267	42829		145	0
dme-mir-284_5p	4445	3396	634	12698	7257	11323	5052	641	7670	3528	7866	3442	1041	10046	4589	678	758	636	826	342	952	473	2195	4331	5886	949	2117	1459	1487	1904	1050	1764	1856	1856	2481	1539		146	0
dme-mir-285_3p	3752	3496	4791	5539	4809	10724	7901	7331	4539	5304	6231	4454	11731	6482	4626	1700	8004	1199	14309	3078	5775	4475	1214	3955	33729	1781	2572	24020	1458	1672	20204	1683	1239	1241	1689	13222		147	0
dme-mir-285_5p	933	906	878	1616	1333	2757	1811	1045	1311	1318	2151	1137	1519	1497	1257	415	1662	519	4627	2016	3950	1557	719	1342	8916	410	672	2868	446	487	2272	562	366	365	488	3211		148	0
dme-mir-286_3p	23	29	36	34	35	66	38	35	30	39	110	132	181	26	31	34	44	77	535	26	1351	30	16	36	119	19	15	83	13	15	50	17	12	13	14	116		149	0
dme-mir-286_5p	0	0	0	0	0	1	0	1	0	0	1	1	5	0	0	0	0	0	0	0	1	0	0	0	0	0	1	2	1	0	0	0	0	0	0	1		150	1
dme-mir-287_3p	0	0	0	0	0	0	0	0	0	0	0	0	0	0	0	0	0	0	0	0	0	0	0	0	0	0	0	0	0	0	0	0	0	0	0	0		151	1
dme-mir-287_5p	0	0	0	0	0	0	0	0	0	0	0	0	0	0	0	0	0	0	0	0	0	0	0	0	0	0	0	0	0	0	0	0	0	0	0	0		152	1
dme-mir-288_3p	0	0	0	0	0	0	0	0	0	0	0	0	0	0	0	0	0	0	0	0	0	0	0	0	0	0	0	0	0	0	0	0	0	0	0	0		153	1
dme-mir-288_5p	0	0	0	0	0	0	0	0	0	0	0	0	0	0	0	0	0	0	0	0	0	0	0	0	0	0	0	0	0	0	0	0	0	0	0	0		154	1
dme-mir-289_3p	0	0	0	0	0	0	0	0	0	0	0	0	0	0	0	0	0	0	0	0	0	0	0	0	0	0	0	0	0	0	0	0	0	0	0	0		155	1
dme-mir-289_5p	0	0	0	0	0	0	0	0	0	0	0	0	0	0	0	0	0	0	0	0	0	0	0	0	0	0	0	0	0	0	0	0	0	0	0	0		156	1
dme-mir-2a-1_3p	2682	2093	4436	3000	2999	5765	4413	6145	2247	2654	3503	1815	8989	3459	2447	722	7168	1718	15109	3572	8270	4751	918	3523	22912	1030	1470	12888	1327	1042	13683	1142	870	922	1089	10549		157	0
dme-mir-2a-1_5p	84	79	42	106	99	145	151	91	49	77	116	95	124	102	81	29	110	17	192	66	145	72	28	82	572	25	32	230	36	16	241	35	20	19	35	252		158	0
dme-mir-2a-2_3p	2707	2239	4735	3206	3108	6055	4570	6183	2232	2680	3699	1980	9304	3685	2527	773	7471	1802	15374	3841	8314	4870	1021	3643	24171	1078	1501	13388	1425	1063	13853	1181	961	955	1135	10996		159	0
dme-mir-2a-2_5p	4804	4819	3073	4947	5181	8244	7347	4309	3456	4696	6825	4651	8390	4292	4717	2212	7245	1415	9179	2064	4032	4237	3084	4890	57873	2450	2777	14075	2769	2251	14818	2351	1578	1668	2242	14158		160	0
dme-mir-2b-1_3p	6222	5316	7591	7104	6476	12346	9462	10657	5776	6352	8648	4967	17974	6739	5918	2543	14951	2677	22063	7697	15900	12194	2280	7557	64572	2413	3042	34029	2868	2748	25915	2784	1971	1974	2786	29157		161	0
dme-mir-2b-1_5p	2	1	14	0	7	7	5	18	4	1	5	2	21	4	7	1	18	4	26	6	14	9	0	6	96	0	4	25	3	1	34	2	3	0	3	34		162	0
dme-mir-2b-2_3p	6162	5216	7591	7101	6375	12062	9585	10610	5799	6107	8756	4845	17801	6739	6068	2595	15185	2604	22127	7626	15785	12241	2292	7668	64385	2519	3141	33779	2943	2738	25456	2630	1937	1985	2781	29119		163	0
dme-mir-2b-2_5p	1781	1666	1127	2655	2134	3867	2765	1608	1967	2021	2626	1816	2422	1916	1972	699	2214	470	3592	1492	4531	2182	719	1910	16914	682	960	4874	721	656	5647	814	646	763	885	6732		164	0
dme-mir-2c_3p	216	187	362	193	235	378	336	539	124	197	231	148	822	206	153	75	805	138	1009	246	455	456	53	226	1962	72	129	1104	107	62	1007	75	52	57	53	534		165	0
dme-mir-2c_5p	395	470	245	555	528	1227	1105	506	579	727	682	493	582	709	365	167	766	149	778	666	1014	1021	226	434	829	137	195	932	162	141	890	180	127	163	139	686		166	0
dme-mir-3_3p	19	17	46	23	20	31	37	50	10	18	182	161	491	13	18	10	25	0	21	30	122	46	8	12	91	11	12	194	11	9	155	12	5	5	4	104		167	0
dme-mir-3_5p	0	0	0	0	0	0	0	0	0	0	0	0	0	0	0	0	0	0	0	0	0	0	0	0	0	0	0	0	0	0	0	0	0	0	0	0		168	1
dme-mir-303_3p	0	0	0	1	0	0	0	0	0	0	1	0	0	2	0	0	0	0	0	0	0	2	0	0	1	0	0	1	0	0	4	0	0	0	0	2		169	1
dme-mir-303_5p	0	5	0	0	1	1	0	1	0	0	1	0	0	3	1	0	0	0	0	0	0	0	0	0	1	1	0	1	1	0	2	0	0	0	0	1		170	1
dme-mir-304_3p	29	23	13	27	26	48	37	25	10	20	26	19	84	31	40	1	58	5	47	22	38	43	2	10	99	4	12	93	6	5	113	6	7	4	6	63		171	0
dme-mir-304_5p	7239	6192	4210	6811	7299	12677	9987	7299	4108	3932	8433	4984	13011	7690	6953	912	2824	1984	8388	1883	4382	7046	1644	6581	30505	2777	4324	30891	3288	2966	34586	2271	2573	2226	2994	24195		172	0
dme-mir-305_3p	2743	2396	1964	2714	2555	5289	3733	2608	2361	2580	3091	1541	3362	3027	2760	763	1132	733	2775	2224	5227	1814	767	2797	18036	880	1027	4485	930	832	4344	1220	877	978	1109	7752		173	0
dme-mir-305_5p	13478	12207	10770	21974	16165	36936	18569	6150	12376	11562	16163	11204	8874	19863	16697	1222	6292	3670	16119	2874	7208	1371	2782	7066	72504	3958	6332	11318	3087	2590	5579	4026	3528	3406	4416	7662		174	0
dme-mir-306_3p	36	31	93	48	35	96	70	127	47	54	40	35	201	36	27	18	328	17	290	81	119	120	37	68	608	19	16	266	24	20	327	21	19	15	14	288		175	0
dme-mir-306_5p	16734	15343	9543	16493	18316	35823	29636	15905	14264	22132	16506	11515	19300	18101	13445	2048	16329	2717	16776	4700	6967	7714	4847	10786	86698	3904	3882	32559	4346	3459	36933	4110	2146	1928	3449	33383		176	0
dme-mir-307a_3p	5473	5249	3559	8288	6946	15682	10838	4391	7182	7013	9517	5424	7586	9019	5457	722	7631	1901	11161	2281	3611	2894	3190	4627	30048	3357	4155	10626	2748	2182	6628	3150	2162	2311	2876	7423		177	0
dme-mir-307a_5p	1065	1051	1349	1273	1188	2611	2391	2039	1096	1597	1552	1138	3058	1499	1127	124	3198	290	4122	248	369	300	450	653	6528	436	484	3903	348	251	4217	237	181	168	278	1830		178	0
dme-mir-307b_3p	4	13	4	9	7	3	11	8	11	9	2	1	9	2	4	2	2	1	7	3	1	3	1	1	21	3	2	17	2	0	16	2	2	1	2	10		179	1
dme-mir-307b_5p	0	0	0	0	2	0	1	0	1	0	0	0	0	1	0	0	0	0	0	0	1	0	0	0	0	0	0	0	0	0	1	0	0	0	0	1		180	1
dme-mir-308_3p	340	344	314	283	366	533	528	411	226	295	430	267	663	313	268	13	555	15	716	32	36	16	6	14	1959	36	48	384	10	6	139	13	9	5	9	73		181	0
dme-mir-308_5p	134	99	125	170	128	229	127	160	48	85	169	100	336	126	159	21	273	33	352	58	167	144	23	91	1681	38	60	518	35	34	328	83	82	86	105	661		182	0
dme-mir-309_3p	0	0	0	1	0	1	2	5	0	1	15	5	17	1	0	0	5	0	0	3	38	3	0	0	2	0	0	6	0	0	4	1	0	0	0	2		183	0
dme-mir-309_5p	0	0	0	0	0	0	0	0	0	0	1	0	0	0	0	0	0	0	0	0	0	1	0	0	1	0	0	0	0	0	0	0	0	0	0	0		184	1
dme-mir-310_3p	3	2	1	0	2	19	10	6	0	0	4	0	0	5	4	0	1	4	6	0	1	0	0	0	18	0	4	6	0	3	28	0	0	0	0	1		185	1
dme-mir-310_5p	0	0	0	0	0	4	1	0	0	0	1	0	0	3	1	1	0	1	0	1	1	0	0	0	5	0	0	0	1	1	0	0	0	0	1	0		186	1
dme-mir-311_3p	29	65	18	4	70	183	134	110	3	3	99	44	80	91	80	3	25	129	88	13	64	5	4	6	107	13	53	56	32	47	181	2	1	0	28	29		187	0
dme-mir-311_5p	1	3	0	0	0	19	9	6	0	2	2	1	0	8	1	0	0	11	8	2	4	0	0	0	18	1	2	2	0	0	2	0	0	0	0	0		188	0
dme-mir-312_3p	26	34	6	7	33	121	74	52	6	4	67	31	28	56	46	8	13	85	78	10	39	6	6	5	160	12	15	29	14	24	90	3	1	6	15	13		189	0
dme-mir-312_5p	3	4	2	1	3	9	11	10	0	0	0	0	1	9	8	0	1	1	2	0	3	1	0	0	20	0	0	5	0	2	6	0	0	0	1	2		190	1
dme-mir-313_3p	2	4	2	2	4	11	7	5	0	3	8	3	8	4	4	1	7	4	6	1	2	1	0	0	8	0	3	7	2	4	9	1	0	2	2	2		191	1
dme-mir-313_5p	0	0	0	0	2	2	4	3	0	0	1	2	9	0	2	0	2	2	3	0	5	3	0	2	5	0	0	4	0	1	4	0	0	0	0	2		192	1
dme-mir-314_3p	798	1028	190	7	814	1026	2085	973	4	28	1305	598	376	1481	1125	3	14	137	155	3	7	8	5	1	18	2	156	490	53	69	1369	2	1	1	11	7		193	0
dme-mir-314_5p	2	1	0	0	2	3	1	4	0	0	3	0	0	5	3	0	0	2	3	0	0	0	0	0	0	0	2	1	2	3	15	0	0	0	0	0		194	1
dme-mir-315_3p	17	0	21	12	23	37	30	38	21	14	25	13	33	26	16	8	64	6	78	5	12	11	5	17	124	7	11	85	11	9	101	7	4	0	11	53		195	0
dme-mir-315_5p	7899	6130	2260	11431	8749	20888	12965	4229	11012	8349	11245	6159	4843	10374	6726	1012	6804	1279	16558	6604	14059	8391	1531	3722	29441	1416	2231	15433	1681	1550	14210	1341	983	1122	1164	11619		196	0
dme-mir-316_3p	15	19	18	32	27	27	20	12	13	8	12	9	20	27	26	5	13	16	57	38	96	22	3	8	119	2	2	16	5	7	44	9	9	9	19	90		197	0
dme-mir-316_5p	703	606	297	464	482	826	624	446	439	470	546	417	620	446	601	277	722	143	717	333	858	646	99	564	3770	144	266	1887	229	187	2037	237	225	225	260	2121		198	0
dme-mir-317_3p	1048807	922933	712192	1109962	1054978	1906839	1457014	1055146	956540	1056102	1370992	909335	1781482	1083908	918727	511653	1456005	318107	1269004	531600	1028908	1193961	915521	1237922	8448180	759836	748955	3825027	658683	561429	3121609	702857	515549	565842	648630	2745946		199	0
dme-mir-317_5p	652	679	590	874	752	1889	1338	1221	830	787	955	463	1654	979	681	131	1203	140	1817	701	1265	993	432	618	3337	199	240	2304	201	210	2624	208	151	165	239	2675		200	0
dme-mir-318_3p	23	21	23	16	8	42	33	16	25	33	21	24	33	25	23	16	38	642	98	60	187	50	6	29	220	13	7	94	10	5	75	9	7	10	22	65		201	0
dme-mir-318_5p	0	0	0	0	0	0	0	0	0	0	0	0	0	0	0	0	0	0	0	0	2	0	0	0	0	0	0	0	0	0	0	0	0	0	0	0		202	1
dme-mir-31a_3p	77	74	85	105	92	230	174	113	86	78	113	41	127	118	80	23	112	21	273	111	157	104	35	60	389	17	18	172	25	13	118	26	29	14	24	121		203	0
dme-mir-31a_5p	14201	13197	7403	18021	18432	40461	31529	12791	16264	17817	17295	10596	16343	22577	16453	3828	13662	4857	30926	14362	24168	13178	8486	11143	65072	4085	5031	24811	4418	4339	25882	5239	3446	3646	4550	22304		204	0
dme-mir-31b_3p	1	0	1	0	1	1	1	1	0	0	2	1	1	1	2	0	0	0	2	0	1	0	0	0	0	0	0	3	1	0	6	0	0	0	0	0		205	1
dme-mir-31b_5p	413	408	99	52	479	868	798	360	97	95	534	335	143	670	537	19	40	167	188	58	91	72	70	44	252	41	214	398	278	370	1532	23	25	34	64	129		206	0
dme-mir-33_3p	0	0	0	221	141	0	0	0	139	0	374	169	0	115	166	0	371	0	504	0	0	0	0	0	2279	72	123	1	0	0	0	69	65	56	71	0		207	0
dme-mir-33_5p	16563	16906	24944	16454	17448	25329	20932	33124	12328	15266	21295	14980	60768	13611	15131	4764	34295	2940	32421	9681	18430	18205	6312	14137	168847	6559	7193	75057	5715	4651	74814	5159	4079	3636	5289	53798		208	0
dme-mir-34_3p	516	408	540	912	607	1617	957	947	552	521	740	406	1364	793	648	125	706	275	2006	917	1686	494	101	749	2621	266	352	1095	291	230	393	301	215	223	322	1115		209	0
dme-mir-34_5p	162662	170143	205583	201563	171726	288363	233093	304300	150972	158107	224566	141329	476825	176814	155346	44907	154148	16089	171862	132253	277516	277916	59210	208488	1026143	71675	84307	644329	70843	61045	357973	67273	49684	59732	69630	659171		210	0
dme-mir-3641_3p	0	0	0	1	0	4	1	2	2	2	0	1	1	0	0	0	0	1	0	2	6	0	0	0	1	0	1	6	0	0	4	0	1	0	1	7		211	1
dme-mir-3641_5p	0	0	0	0	0	0	0	0	0	0	0	0	0	0	0	0	0	0	0	0	0	0	0	0	1	0	0	0	0	0	0	0	0	0	0	0		212	1
dme-mir-3642_3p	1	0	1	3	2	3	0	2	0	0	0	0	0	2	0	1	0	0	0	0	3	1	0	1	3	0	0	5	0	0	1	0	0	0	0	0		213	1
dme-mir-3642_5p	0	2	0	1	1	1	4	1	1	0	1	1	0	1	0	0	2	0	0	1	2	0	0	1	3	0	0	0	0	1	0	0	0	0	0	1		214	1
dme-mir-3643_3p	0	0	0	0	0	0	0	0	0	0	0	0	0	0	0	0	0	0	0	0	0	0	0	0	0	0	0	0	0	0	0	0	0	0	0	0		215	1
dme-mir-3643_5p	0	0	0	0	0	0	0	0	0	0	0	0	0	0	0	0	0	0	0	0	0	0	0	0	0	0	0	0	0	0	1	0	0	0	0	0		216	1
dme-mir-3644_3p	0	0	0	0	0	1	0	1	0	0	0	0	1	0	2	0	1	0	0	1	0	1	0	0	0	0	0	2	0	0	3	0	0	0	0	0		217	1
dme-mir-3644_5p	0	0	0	0	0	0	0	0	0	0	1	0	0	0	0	0	0	0	1	0	2	0	0	0	0	0	0	0	0	0	0	0	0	0	0	0		218	1
dme-mir-3645_3p	0	1	0	1	1	0	2	1	0	1	0	1	1	0	0	0	0	0	3	1	3	0	1	0	1	1	1	0	0	1	0	0	0	0	0	0		219	1
dme-mir-3645_5p	1	2	0	0	0	1	1	1	0	1	0	0	0	0	0	0	0	0	0	0	0	2	0	0	1	0	0	1	0	0	0	0	0	0	0	2		220	1
dme-mir-375_3p	2388	3207	628	1398	2723	4814	6253	2205	1967	1851	4027	2162	1429	3702	3554	317	845	517	840	628	1159	780	699	1130	4079	577	1345	4501	1231	1622	7585	702	482	569	685	3178		221	0
dme-mir-375_5p	2	3	0	0	0	2	5	2	0	1	0	0	1	2	1	0	1	0	3	0	0	0	0	0	0	0	0	1	1	0	2	0	0	0	0	0		222	1
dme-mir-4_3p	12	12	9	14	14	25	21	6	24	19	169	111	97	9	22	19	24	22	87	7	284	12	5	15	38	12	8	59	6	10	72	6	8	2	4	26		223	0
dme-mir-4_5p	1	0	3	2	3	4	0	0	1	1	15	15	2	1	2	0	1	0	2	0	4	0	1	0	5	0	1	2	0	0	2	0	0	1	1	1		224	1
dme-mir-4908_3p	1	0	0	0	0	0	0	0	0	0	0	0	0	0	0	0	0	0	0	0	0	0	0	0	0	0	0	0	0	0	0	0	0	0	0	0		225	1
dme-mir-4908_5p	1	0	0	2	0	2	0	0	0	0	0	1	0	0	0	0	1	0	1	0	2	0	1	0	1	0	0	2	0	0	0	0	0	0	0	1		226	1
dme-mir-4909_3p	1	1	1	1	1	0	2	0	2	2	5	0	3	3	1	1	1	0	5	3	4	4	0	0	1	2	1	3	1	0	6	0	0	0	1	0		227	1
dme-mir-4909_5p	0	0	0	0	0	1	0	1	0	3	1	2	1	1	1	0	0	0	1	2	0	1	1	1	4	0	0	1	0	0	0	0	0	0	0	1		228	1
dme-mir-4910_3p	0	0	0	0	0	0	0	0	0	0	0	0	0	0	0	0	0	0	1	0	0	0	0	0	1	0	0	0	0	0	0	0	0	0	0	0		229	1
dme-mir-4910_5p	6	6	21	7	12	27	15	30	12	11	7	10	46	10	8	1	71	5	64	20	37	22	0	7	64	2	5	84	2	3	78	3	0	0	2	36		230	0
dme-mir-4911_3p	0	0	0	0	0	0	0	0	0	0	0	0	0	0	0	0	0	0	0	0	1	0	0	1	0	0	0	0	0	0	4	0	0	0	0	0		231	1
dme-mir-4911_5p	0	0	0	0	0	0	0	0	0	0	0	0	0	0	0	0	0	0	0	0	0	0	0	0	0	0	0	0	0	0	0	0	0	0	0	0		232	1
dme-mir-4912_3p	0	0	0	0	0	0	0	0	0	0	0	0	0	0	0	0	0	0	0	0	0	0	0	0	0	0	0	0	0	0	0	0	0	0	0	0		233	1
dme-mir-4912_5p	0	0	0	0	0	0	1	0	1	0	1	1	1	1	0	0	0	1	4	1	1	1	0	0	0	0	0	1	0	0	0	0	0	0	0	4		234	1
dme-mir-4913_3p	5	4	2	6	6	10	5	10	3	3	4	2	5	4	7	0	7	1	16	1	4	3	0	2	11	0	2	10	1	2	16	0	1	1	0	5		235	1
dme-mir-4913_5p	3	1	0	4	4	5	2	3	2	1	4	4	2	0	3	1	2	0	2	1	3	0	1	2	6	2	0	2	2	1	3	0	1	0	1	5		236	1
dme-mir-4914_3p	0	0	0	2	1	6	6	2	0	0	1	0	1	4	2	0	0	0	2	0	1	1	1	0	2	0	0	3	2	0	1	0	0	0	0	2		237	1
dme-mir-4914_5p	0	1	0	0	0	1	0	0	0	1	0	0	0	0	0	0	0	0	0	0	0	1	0	0	1	0	0	0	0	0	0	0	0	0	0	0		238	1
dme-mir-4915_3p	0	0	0	1	0	0	0	0	0	0	0	0	0	0	0	0	0	0	0	0	0	0	0	0	0	0	0	0	0	0	0	0	0	0	0	0		239	1
dme-mir-4915_5p	0	0	0	0	1	2	0	2	1	0	1	1	0	0	2	0	1	1	1	0	2	1	0	0	3	0	0	1	0	0	4	0	0	0	0	2		240	1
dme-mir-4916_3p	3	3	3	5	4	11	2	4	0	0	6	2	10	13	11	1	4	2	5	5	11	17	0	9	35	7	7	49	5	0	43	5	3	0	6	22		241	0
dme-mir-4916_5p	0	0	0	1	0	0	0	0	0	0	0	0	2	0	0	0	0	1	1	0	2	1	0	0	1	1	1	3	0	0	1	0	1	0	0	5		242	1
dme-mir-4917_3p	0	0	0	0	0	0	0	0	0	0	0	0	0	0	0	0	0	0	0	0	0	0	0	0	0	0	0	0	0	0	0	0	0	0	0	0		243	1
dme-mir-4917_5p	0	0	0	0	0	0	0	0	0	0	0	0	0	0	0	0	0	0	0	0	0	0	0	0	0	0	0	0	0	0	0	0	0	0	0	0		244	1
dme-mir-4918_3p	0	1	0	1	1	3	2	1	1	0	1	0	5	1	2	0	1	0	0	1	4	0	0	1	0	0	0	3	0	1	1	0	0	0	0	3		245	1
dme-mir-4918_5p	0	0	0	0	0	0	1	0	0	0	0	0	0	0	0	0	0	0	1	0	0	0	0	0	0	0	0	1	0	0	0	0	0	0	0	0		246	1
dme-mir-4919_3p	16	29	10	22	28	46	49	14	22	30	34	28	22	29	21	7	11	3	15	20	34	12	6	25	81	9	8	49	8	12	47	14	10	9	7	83		247	0
dme-mir-4919_5p	0	1	0	0	0	0	0	0	1	1	0	1	0	0	0	0	0	0	1	0	0	0	0	0	1	0	0	2	0	0	1	0	0	0	0	0		248	1
dme-mir-4939_3p	1	0	0	1	1	2	3	0	0	0	5	1	0	1	0	0	0	0	0	0	0	0	0	0	2	0	0	0	0	0	1	0	1	0	0	0		249	1
dme-mir-4939_5p	0	0	0	0	0	0	0	0	0	0	0	0	0	0	0	0	0	0	0	0	0	0	0	0	0	0	0	0	0	0	0	0	0	0	0	0		250	1
dme-mir-4940_3p	4	2	0	1	2	0	2	1	0	0	7	0	11	0	1	0	6	0	16	2	0	0	1	3	25	0	1	5	0	0	4	1	1	0	0	12		251	1
dme-mir-4940_5p	12	13	5	1	3	4	3	1	2	1	36	21	33	8	5	10	15	17	73	7	3	0	14	15	119	5	8	21	4	1	8	7	5	7	7	23		252	0
dme-mir-4941_3p	0	0	0	0	0	0	0	0	0	0	0	0	0	1	0	0	0	0	1	0	0	1	0	0	0	0	0	0	0	0	1	0	1	0	0	1		253	1
dme-mir-4941_5p	0	0	0	0	0	0	0	0	0	0	0	1	0	0	0	0	0	0	2	0	0	0	0	0	0	0	0	0	0	0	4	0	0	0	0	1		254	1
dme-mir-4942_3p	1	3	3	0	0	0	1	3	4	3	3	1	4	2	1	1	2	0	6	0	3	1	0	0	7	0	2	4	0	0	4	1	1	0	0	5		255	1
dme-mir-4942_5p	0	0	0	0	0	0	0	0	0	0	0	0	0	0	0	0	0	0	0	0	0	0	0	0	0	0	0	0	0	0	1	0	0	0	0	0		256	1
dme-mir-4943_3p	4	8	4	10	6	22	11	6	4	3	6	3	10	8	8	4	11	5	36	5	17	7	2	5	55	2	1	9	0	1	14	2	3	4	1	9		257	1
dme-mir-4943_5p	0	0	0	0	0	0	0	0	0	0	0	0	0	0	0	0	0	0	0	0	0	0	0	0	0	0	0	1	0	0	1	0	0	0	0	3		258	1
dme-mir-4944_3p	0	0	0	0	1	1	1	0	0	0	0	0	1	0	0	0	0	0	0	0	1	2	0	1	6	0	0	0	0	0	0	0	0	0	0	0		259	1
dme-mir-4944_5p	0	0	0	0	1	0	1	1	0	0	0	0	1	0	0	0	0	1	1	2	0	2	0	0	7	0	0	0	0	0	0	1	0	0	0	0		260	1
dme-mir-4945_3p	0	1	0	0	0	0	0	0	0	0	0	0	0	0	0	0	0	0	0	0	0	0	0	0	0	0	0	0	1	0	2	0	0	0	1	0		261	1
dme-mir-4945_5p	0	0	0	0	0	0	1	0	0	1	0	0	0	0	3	0	7	0	1	0	2	6	0	0	7	1	1	22	0	1	15	0	1	0	0	19		262	1
dme-mir-4946_3p	0	0	0	0	0	0	0	0	0	0	0	0	0	0	0	0	0	0	0	0	0	0	0	0	0	0	0	0	0	0	0	0	0	0	0	0		263	1
dme-mir-4946_5p	0	0	0	1	2	0	0	0	0	0	1	0	0	0	0	0	0	0	0	3	3	1	0	1	0	0	1	0	0	0	0	0	0	0	0	2		264	1
dme-mir-4947_3p	0	0	0	0	0	1	1	0	1	0	0	0	1	0	0	0	0	0	0	2	0	0	0	0	4	0	0	1	0	0	0	0	0	0	1	0		265	1
dme-mir-4947_5p	0	0	2	0	0	1	2	1	1	2	0	0	1	0	2	1	1	1	1	0	3	1	0	1	8	0	1	1	0	2	0	1	2	0	1	6		266	1
dme-mir-4948_3p	0	0	0	0	0	0	0	0	0	0	0	0	0	0	0	0	0	0	0	0	0	0	0	0	0	0	0	0	0	0	0	0	0	0	0	0		267	1
dme-mir-4948_5p	0	0	0	0	0	0	0	0	0	0	0	0	0	0	0	0	0	0	0	0	0	0	0	0	0	0	0	0	0	0	0	0	0	0	0	0		268	1
dme-mir-4949_3p	0	0	1	1	2	4	1	0	1	1	1	0	3	1	1	0	1	0	3	0	1	3	0	0	3	0	0	3	0	0	2	0	0	0	0	1		269	1
dme-mir-4949_5p	1	1	1	1	0	4	1	1	2	1	0	0	3	1	1	0	2	2	4	1	4	2	0	3	5	2	1	4	0	0	2	0	0	0	0	2		270	1
dme-mir-4950_3p	0	0	0	0	0	0	0	0	1	0	0	0	0	0	0	0	0	0	1	1	2	0	0	0	0	0	1	1	0	0	1	0	0	0	0	1		271	1
dme-mir-4950_5p	0	0	0	1	0	0	0	0	0	0	0	1	0	0	0	0	0	0	0	0	0	0	0	0	1	0	0	0	0	0	1	0	0	0	0	0		272	1
dme-mir-4951_3p	8	7	7	11	16	23	15	5	22	16	28	10	21	21	20	2	12	2	7	7	5	2	2	24	41	10	18	15	6	7	23	10	3	5	4	8		273	0
dme-mir-4951_5p	147	131	92	205	160	385	272	177	183	151	241	168	264	241	184	23	68	27	172	104	301	179	64	103	346	39	60	340	48	37	252	44	34	43	37	410		274	0
dme-mir-4952_3p	7	6	5	9	4	19	11	10	5	5	14	7	9	4	3	0	7	7	32	3	9	2	2	4	32	2	1	17	3	0	10	3	5	3	0	14		275	1
dme-mir-4952_5p	58	56	50	77	79	124	84	45	56	68	97	56	100	84	46	15	91	21	107	36	61	52	56	51	356	18	27	119	16	15	130	21	19	13	29	152		276	0
dme-mir-4953_3p	1	0	0	2	1	0	0	0	0	0	2	0	0	0	0	0	0	0	0	0	2	0	0	1	0	0	0	0	0	0	4	0	0	0	0	0		277	1
dme-mir-4953_5p	0	0	0	0	0	0	0	0	0	0	0	0	0	0	0	0	0	0	0	0	0	0	0	0	1	0	0	0	0	0	0	0	0	0	0	0		278	1
dme-mir-4954_3p	0	0	0	0	0	0	0	0	0	0	0	0	0	0	0	0	0	0	0	1	0	0	0	0	0	0	0	0	0	0	0	0	0	0	0	0		279	1
dme-mir-4954_5p	0	0	0	0	0	0	0	0	0	0	0	0	0	0	0	0	0	0	0	0	0	0	0	0	0	0	0	0	0	0	0	0	0	0	0	0		280	1
dme-mir-4955_3p	0	0	0	2	0	0	0	0	0	0	0	1	0	0	0	0	0	0	0	0	0	0	0	0	1	0	0	1	0	0	0	0	0	0	0	1		281	1
dme-mir-4955_5p	0	0	0	3	1	4	3	1	0	2	2	1	0	0	0	0	0	0	0	0	0	0	0	0	2	0	0	0	0	0	2	0	0	0	0	1		282	1
dme-mir-4956_3p	1	1	0	4	0	2	3	0	2	1	0	1	3	2	0	0	2	1	3	1	1	2	2	1	9	1	2	4	1	0	1	2	0	0	1	3		283	1
dme-mir-4956_5p	0	0	0	0	0	0	0	0	0	0	0	0	0	0	0	0	0	0	0	1	0	0	0	0	1	0	0	0	0	1	0	0	0	0	0	0		284	1
dme-mir-4957_3p	3	0	2	1	0	6	5	1	2	3	4	0	4	3	1	0	6	1	4	3	1	2	1	2	6	1	0	4	1	0	5	0	0	0	2	4		285	1
dme-mir-4957_5p	0	0	0	0	0	0	0	0	0	0	0	0	0	1	0	0	0	0	1	0	0	1	1	0	0	0	0	0	0	0	0	0	0	0	0	3		286	1
dme-mir-4958_3p	2	1	0	0	0	0	0	0	0	1	0	0	0	2	1	0	0	0	0	0	0	1	0	1	0	0	0	5	1	0	1	0	0	1	0	1		287	1
dme-mir-4958_5p	12	5	3	7	9	15	16	5	13	16	17	9	7	9	12	1	0	1	2	0	1	2	5	6	13	0	5	17	2	7	8	2	0	1	3	13		288	0
dme-mir-4959_3p	0	0	0	0	0	0	0	0	0	0	0	0	0	0	0	0	1	0	0	0	0	0	0	0	0	0	0	0	0	0	0	0	0	0	0	0		289	1
dme-mir-4959_5p	0	0	0	0	0	0	0	0	0	0	0	0	0	0	0	0	0	0	0	0	0	0	0	0	0	0	0	0	0	0	0	0	0	0	0	0		290	1
dme-mir-4960_3p	21	30	14	24	22	41	47	29	16	17	26	18	40	17	18	5	23	8	65	36	58	41	11	12	98	8	6	68	10	11	45	7	3	9	14	85		291	0
dme-mir-4960_5p	0	1	0	3	5	3	2	0	1	1	3	0	0	5	0	0	0	1	1	1	3	0	1	1	3	0	1	2	0	1	1	0	0	0	1	1		292	1
dme-mir-4961_3p	5	2	0	3	0	3	2	1	5	4	3	0	2	5	2	0	4	1	4	2	5	6	1	2	11	1	3	3	1	2	5	0	1	1	4	7		293	1
dme-mir-4961_5p	2	1	5	0	2	3	1	4	0	3	0	3	4	4	1	0	6	1	6	6	8	1	1	3	18	2	0	8	0	0	3	1	1	4	0	9		294	1
dme-mir-4962_3p	1	3	0	3	4	5	3	1	3	1	0	0	0	1	2	1	1	6	7	3	7	3	0	0	11	3	1	0	0	1	1	1	1	1	3	4		295	1
dme-mir-4962_5p	0	1	0	0	3	0	0	0	1	1	0	0	3	2	0	0	1	0	0	1	1	0	0	1	0	0	1	1	0	0	0	0	0	0	0	4		296	1
dme-mir-4963_3p	9	9	5	15	8	19	20	15	7	10	13	17	23	8	13	2	21	2	16	14	25	12	8	5	76	1	1	47	6	5	41	7	6	1	8	34		297	0
dme-mir-4963_5p	0	0	0	0	0	0	1	0	0	0	0	0	0	0	0	0	0	0	0	0	0	0	0	3	1	0	0	2	0	0	2	0	0	0	0	0		298	1
dme-mir-4964_3p	1	1	0	0	0	3	3	2	1	1	2	2	1	3	4	0	1	1	4	2	5	1	0	1	7	0	1	1	0	0	0	0	1	0	1	2		299	1
dme-mir-4964_5p	0	0	0	0	0	0	0	0	0	0	0	0	0	0	0	0	0	0	0	0	0	0	0	0	0	0	0	0	0	0	0	0	0	0	0	0		300	1
dme-mir-4965_3p	0	0	0	0	0	0	0	0	0	0	0	0	0	0	0	0	0	0	0	0	0	0	0	0	0	0	0	0	0	0	0	0	0	0	0	0		301	1
dme-mir-4965_5p	0	0	0	0	0	0	1	0	0	0	0	0	0	0	0	0	0	0	1	0	0	0	0	0	0	0	0	0	0	0	0	1	0	0	0	1		302	1
dme-mir-4966_3p	1	0	0	0	2	1	3	4	1	2	4	3	0	2	4	0	0	0	1	0	0	0	0	0	0	0	1	1	1	0	4	0	0	0	0	0		303	1
dme-mir-4966_5p	0	3	0	0	1	4	4	6	0	0	1	1	2	5	3	0	0	0	0	0	2	0	0	0	1	0	1	0	0	0	12	0	0	0	1	3		304	1
dme-mir-4967_3p	0	0	0	0	0	0	0	0	0	0	0	0	0	0	0	0	0	0	0	0	0	0	0	0	0	0	0	0	0	0	1	0	0	0	0	0		305	1
dme-mir-4967_5p	0	0	0	0	0	0	0	0	0	0	0	0	0	0	0	0	0	0	0	0	0	0	0	0	0	0	0	0	0	0	0	0	0	0	0	0		306	1
dme-mir-4968_3p	1	0	1	0	1	6	2	1	2	2	3	0	7	1	0	0	5	3	10	1	2	5	2	7	7	1	1	10	0	0	4	0	0	0	1	3		307	1
dme-mir-4968_5p	3	15	4	14	17	17	20	13	18	10	19	4	20	13	12	3	23	4	39	11	37	20	1	12	84	4	5	37	3	4	18	4	0	3	5	42		308	0
dme-mir-4969_3p	0	0	0	0	0	0	0	1	0	1	0	0	0	0	0	0	0	0	0	0	0	0	0	0	0	0	0	0	1	0	1	0	0	0	0	1		309	1
dme-mir-4969_5p	25	35	30	70	43	103	61	31	52	44	23	8	64	77	19	11	40	28	135	51	174	45	16	43	161	13	27	64	10	31	33	13	15	14	21	62		310	0
dme-mir-4970_3p	0	0	0	0	0	1	0	0	0	0	0	0	0	0	0	0	0	0	0	0	0	0	0	0	0	0	0	0	0	0	0	0	0	0	0	0		311	1
dme-mir-4970_5p	0	0	0	0	0	0	0	0	0	0	0	0	0	0	0	0	1	0	0	1	0	0	0	0	0	0	0	0	0	0	1	0	0	0	0	0		312	1
dme-mir-4971_3p	0	0	0	0	0	1	0	0	0	0	1	0	0	0	0	0	3	0	0	0	0	1	0	0	1	0	0	2	0	0	0	0	0	0	0	0		313	1
dme-mir-4971_5p	1	0	3	2	0	2	1	1	2	0	2	1	1	2	0	0	0	2	1	5	3	0	0	0	4	0	0	2	0	0	0	0	0	0	0	2		314	1
dme-mir-4972_3p	0	2	0	0	0	2	0	0	0	0	1	1	0	0	1	0	1	0	0	0	0	0	0	1	4	0	0	0	0	0	2	0	0	1	1	3		315	1
dme-mir-4972_5p	0	0	0	0	0	0	0	0	0	0	0	0	0	1	0	0	0	0	1	0	0	0	0	0	0	0	0	0	0	0	0	0	0	0	0	0		316	1
dme-mir-4973_3p	0	0	2	0	3	3	0	0	0	0	0	0	0	0	0	0	3	0	2	0	1	2	0	0	1	0	0	4	0	0	3	0	0	0	0	0		317	1
dme-mir-4973_5p	5	5	4	1	5	16	17	4	7	5	6	3	9	6	6	3	2	2	13	5	13	5	3	5	28	2	5	11	4	0	8	1	1	2	1	11		318	1
dme-mir-4974_3p	1	2	0	0	0	2	0	0	1	1	1	0	0	0	1	1	2	0	1	0	0	1	1	0	1	0	1	0	0	0	0	1	0	0	0	0		319	1
dme-mir-4974_5p	0	0	1	1	0	0	1	0	0	0	0	0	0	1	0	0	1	0	0	0	0	1	0	0	0	0	0	0	0	0	0	0	0	0	0	0		320	1
dme-mir-4975_3p	0	0	0	0	0	0	0	0	0	0	0	0	0	0	0	0	0	0	0	0	0	0	0	0	0	0	0	0	0	0	0	0	0	0	0	0		321	1
dme-mir-4975_5p	3	1	1	4	3	10	3	3	1	2	1	0	4	8	6	1	3	1	4	3	10	3	0	1	9	3	5	5	1	1	8	2	0	3	4	21		322	1
dme-mir-4976_3p	0	1	0	1	0	0	0	0	0	0	0	0	0	1	0	0	0	0	0	0	0	0	0	1	1	0	0	1	0	0	0	0	0	0	0	2		323	1
dme-mir-4976_5p	17	9	13	18	8	25	19	28	15	10	13	15	39	12	23	2	23	2	19	1	10	12	3	5	174	4	6	80	5	3	45	7	2	4	5	37		324	0
dme-mir-4977_3p	2	2	3	7	3	9	3	5	3	3	4	3	5	2	2	3	1	0	1	3	3	4	0	1	13	1	2	8	0	2	12	0	3	0	2	5		325	1
dme-mir-4977_5p	0	0	0	0	0	1	0	0	0	0	0	0	0	1	0	0	0	0	1	0	0	0	0	0	0	0	0	0	0	0	0	0	0	0	0	1		326	1
dme-mir-4978_3p	0	0	0	0	0	0	0	0	0	0	0	0	0	0	0	0	0	0	0	0	0	0	0	0	0	0	0	0	0	0	0	0	0	0	0	0		327	1
dme-mir-4978_5p	0	0	0	0	0	0	0	0	0	0	0	0	0	0	0	0	0	0	0	0	0	0	0	0	1	0	0	0	0	0	0	0	0	0	0	0		328	1
dme-mir-4979_3p	0	0	0	0	0	0	0	0	0	0	0	0	0	0	0	0	0	0	1	0	0	0	0	0	0	0	0	0	0	0	2	0	0	1	0	0		329	1
dme-mir-4979_5p	0	0	0	0	0	0	0	0	0	0	0	0	0	0	0	0	0	0	0	0	0	0	0	0	0	0	0	0	0	0	0	0	0	0	0	0		330	1
dme-mir-4980_3p	0	3	1	0	1	2	0	0	0	1	0	0	0	1	0	0	0	0	0	1	0	0	0	0	0	0	0	2	0	0	0	1	0	0	0	1		331	1
dme-mir-4980_5p	0	0	0	0	0	0	0	0	0	0	0	0	0	0	0	0	0	0	0	0	0	0	0	0	1	0	0	0	0	0	0	0	0	0	0	0		332	1
dme-mir-4981_3p	3	2	3	1	3	11	5	4	3	7	6	3	9	4	10	0	6	0	10	2	4	3	1	3	25	1	0	6	0	0	4	1	2	1	3	14		333	1
dme-mir-4981_5p	0	0	0	0	0	0	0	0	0	0	0	0	0	0	0	0	0	0	0	0	0	0	0	0	0	0	0	0	0	0	0	0	0	0	0	0		334	1
dme-mir-4982_3p	0	0	0	0	0	2	0	0	1	0	1	0	0	1	0	0	1	1	2	0	2	0	0	1	5	0	0	1	0	0	2	0	0	0	0	0		335	1
dme-mir-4982_5p	0	0	0	0	0	0	1	0	0	0	1	0	0	0	0	0	0	0	0	0	0	0	0	0	0	0	1	0	0	0	0	0	0	0	0	2		336	1
dme-mir-4983_3p	0	2	0	1	2	1	0	0	2	1	0	0	0	0	0	0	2	0	8	1	6	0	0	5	3	0	0	10	2	0	12	1	0	0	0	12		337	1
dme-mir-4983_5p	0	0	0	0	0	0	0	0	0	0	0	0	0	0	0	0	0	0	0	0	0	0	0	0	0	0	0	0	0	0	0	0	0	0	0	0		338	1
dme-mir-4984_3p	4	7	1	9	7	4	8	2	4	4	7	4	2	3	7	0	3	0	3	5	24	1	1	4	18	0	4	5	1	1	2	2	2	1	3	16		339	1
dme-mir-4984_5p	0	0	0	0	0	0	0	0	0	0	0	0	0	0	0	0	0	0	0	0	0	0	0	0	0	0	0	0	0	0	0	0	0	0	0	0		340	1
dme-mir-4985_3p	0	0	0	0	0	0	0	0	0	0	0	1	0	1	0	0	1	0	0	0	1	0	0	0	0	0	0	0	0	0	0	0	0	0	0	0		341	1
dme-mir-4985_5p	2	1	1	3	1	3	0	1	4	1	2	4	1	5	2	0	2	0	2	2	6	2	2	3	7	0	0	5	0	0	9	1	1	1	1	3		342	1
dme-mir-4986_3p	1	2	0	4	4	3	1	0	0	3	0	0	1	0	0	0	0	2	0	0	0	0	0	0	4	0	0	0	0	0	0	0	0	0	0	1		343	1
dme-mir-4986_5p	3	2	0	1	6	3	7	0	3	7	0	0	2	1	4	3	2	3	8	0	2	1	2	0	4	1	1	0	0	1	1	0	0	0	0	2		344	1
dme-mir-4987_3p	5	0	1	0	1	1	1	0	2	2	3	4	5	0	0	0	1	0	1	0	1	2	0	0	1	0	0	0	0	0	1	0	0	0	0	0		345	1
dme-mir-4987_5p	0	0	0	0	0	0	0	0	1	0	0	0	1	0	0	0	0	0	0	1	1	0	0	0	1	0	0	0	0	0	0	0	0	0	0	0		346	1
dme-mir-5_3p	2	5	3	3	5	7	3	2	2	4	13	11	34	1	2	3	10	1	13	3	49	8	0	1	19	1	1	18	1	2	32	0	0	0	0	16		347	0
dme-mir-5_5p	69	76	33	89	76	150	106	28	99	57	944	708	269	77	81	43	33	83	375	31	684	39	46	93	340	62	87	194	51	70	159	49	39	31	39	139		348	0
dme-mir-5613_3p	49	34	26	37	22	59	72	32	8	14	44	22	61	37	53	0	3	3	14	14	20	19	9	10	36	5	2	51	2	6	49	3	2	4	8	37		349	0
dme-mir-5613_5p	0	0	0	0	0	0	0	0	0	0	0	0	0	0	0	0	0	0	0	0	0	0	0	0	0	0	0	0	0	0	0	0	0	0	0	0		350	1
dme-mir-5614_3p	0	0	0	0	0	0	0	0	0	0	0	0	0	2	0	0	0	0	0	0	0	0	0	0	0	0	0	0	0	0	2	0	0	0	0	0		351	1
dme-mir-5614_5p	0	1	0	0	0	0	2	1	0	0	0	0	0	2	0	0	0	0	0	0	0	0	0	0	0	0	0	1	0	1	7	0	0	0	0	0		352	1
dme-mir-6-1_3p	1	0	0	2	1	0	0	0	1	0	7	4	0	0	0	0	1	0	0	1	2	0	0	0	1	0	0	3	0	0	5	0	0	1	0	0		353	1
dme-mir-6-1_5p	0	0	0	0	0	1	0	0	0	0	0	0	2	0	1	0	0	0	0	0	1	0	0	0	1	0	0	0	0	0	0	0	0	0	0	0		354	1
dme-mir-6-2_3p	0	1	0	1	0	1	0	0	0	0	6	3	0	0	0	0	1	0	6	0	3	0	0	0	2	1	0	2	0	1	4	1	0	1	0	1		355	1
dme-mir-6-2_5p	3	1	0	0	0	0	0	0	0	1	6	4	5	0	0	1	0	0	0	0	0	0	0	1	3	0	0	0	0	0	0	2	1	0	1	1		356	1
dme-mir-6-3_3p	3	0	0	0	0	0	1	0	0	0	4	3	1	0	1	1	0	0	2	3	4	1	1	1	0	0	0	0	0	0	3	0	0	0	0	4		357	1
dme-mir-6-3_5p	0	1	1	0	1	1	0	0	0	0	1	1	2	2	3	0	0	0	0	0	0	0	0	0	2	0	0	0	0	1	0	1	0	0	0	0		358	1
dme-mir-7_3p	135	131	69	183	166	292	223	91	137	119	212	86	201	157	117	25	150	16	109	85	93	148	22	107	648	36	72	587	45	44	523	46	46	54	72	446		359	0
dme-mir-7_5p	118727	96223	72651	188890	139911	297908	188896	93040	174866	122428	189779	97743	198892	194691	122797	18260	68996	38715	153481	58833	170089	140274	35161	94629	571675	35078	78426	350218	42809	41172	189386	40093	55226	54157	64111	434080		360	0
dme-mir-79_3p	602	517	822	905	731	1724	1292	1210	717	728	1027	621	1759	961	710	236	1148	264	2290	830	1557	985	237	809	5689	252	389	4080	297	258	4574	244	220	209	258	2328		361	0
dme-mir-79_5p	107	116	84	140	126	255	202	112	137	138	137	73	220	132	82	14	114	26	132	51	106	57	62	102	584	50	76	245	58	52	202	64	46	56	65	269		362	0
dme-mir-8_3p	120936	111378	59037	215312	154646	261420	159426	42084	152703	97265	193846	107511	63508	100359	133457	9185	23505	11397	81886	58414	192530	52532	46943	90970	373148	30403	46498	97444	31967	39296	69575	47012	37429	33218	45865	145172		363	0
dme-mir-8_5p	15173	14886	17864	24112	20221	38508	29379	26275	20373	22815	21225	11767	43100	20801	23127	2745	8407	2448	21224	30795	65481	29214	6144	17765	80874	5775	7394	57618	6381	6464	30816	8625	5566	5314	7212	66657		364	0
dme-mir-87_3p	1697	1094	662	1788	1015	2239	947	471	1066	676	1201	446	2327	1277	985	84	416	605	2759	846	2165	2103	919	1611	2099	517	899	4900	632	463	2812	550	856	828	1013	4793		365	0
dme-mir-87_5p	33	29	23	29	19	50	16	19	19	16	22	6	139	29	21	6	23	29	116	40	52	105	45	80	120	38	24	179	33	24	101	33	26	31	29	291		366	0
dme-mir-927_3p	1189	1011	410	1784	1386	2870	2372	687	1555	1578	1739	1111	947	1675	1120	355	519	489	1822	976	1846	835	791	1040	5148	506	635	2638	495	512	1994	783	394	484	520	2966		367	0
dme-mir-927_5p	4016	3373	5626	6728	5024	11646	7778	9868	4928	4736	7106	4715	13940	6065	4956	2980	19630	1926	16969	9475	19061	15230	2717	6536	76191	2012	3109	44114	2148	2392	49660	2286	1823	1772	2162	34202		368	0
dme-mir-929_3p	316	319	250	389	367	765	660	383	346	426	500	294	663	417	302	108	667	121	679	224	395	352	192	254	2112	115	145	969	117	133	967	132	71	59	90	708		369	0
dme-mir-929_5p	905	925	653	887	1108	1365	1120	759	693	953	1701	1187	1574	721	901	241	1872	116	1109	392	901	1150	312	683	8431	373	485	3704	303	234	3971	297	258	224	291	1884		370	0
dme-mir-92a_3p	3	3	2	7	12	13	18	9	2	12	8	8	14	6	7	4	18	6	34	11	12	6	3	12	20	1	5	37	4	4	45	4	2	4	5	33		371	1
dme-mir-92a_5p	150	128	350	182	176	445	273	577	99	133	290	169	976	215	193	66	644	71	2732	360	899	408	94	367	684	72	99	1647	87	82	1326	102	57	63	79	1486		372	0
dme-mir-92b_3p	78	71	48	100	84	140	126	120	116	82	289	142	274	109	118	17	60	22	153	78	189	75	23	115	557	38	53	357	35	42	319	46	41	38	37	378		373	0
dme-mir-92b_5p	1	1	0	1	0	0	0	0	0	1	1	0	0	0	1	0	0	0	0	0	1	0	0	0	0	0	0	1	0	0	0	0	0	0	0	0		374	1
dme-mir-932_3p	1232	1437	1072	1842	1547	3405	2692	1682	1773	1972	1766	1170	2601	2066	1248	490	1478	403	2720	1807	3295	2056	1613	1757	8997	643	831	5022	661	887	3737	775	590	632	890	5950		375	0
dme-mir-932_5p	2391	2362	3279	4938	3823	8558	5442	3691	3786	2898	6572	3792	6495	4954	3339	346	3964	927	10586	3015	5690	2377	1358	4190	18542	1439	2614	8212	1472	1898	4826	1858	2177	2314	2018	7182		376	0
dme-mir-954_3p	4	1	3	2	5	14	13	13	3	2	14	6	28	13	7	3	17	1	24	4	18	6	0	7	33	0	4	15	2	2	20	2	1	0	1	13		377	1
dme-mir-954_5p	202	223	166	242	246	714	485	348	202	322	597	482	620	349	296	115	188	126	689	351	785	199	125	221	872	95	74	558	89	75	336	81	71	52	59	698		378	0
dme-mir-955_3p	1	0	0	1	0	4	2	0	1	0	0	2	1	2	1	0	1	1	2	0	3	2	0	1	0	1	0	1	0	0	1	0	0	0	0	0		379	1
dme-mir-955_5p	1	2	6	3	4	16	10	2	5	7	2	7	5	14	4	1	14	7	60	16	38	2	1	4	6	2	1	8	1	3	1	0	0	0	1	14		380	1
dme-mir-956_3p	1829	2106	437	23	2017	2363	3606	2141	9	51	2449	1481	999	3082	2960	8	15	758	86	13	51	23	61	16	147	8	736	1579	716	1270	7777	9	14	8	212	51		381	0
dme-mir-956_5p	8	8	4	0	5	13	15	14	0	0	11	10	5	22	14	0	0	4	0	0	0	0	0	0	2	0	2	3	6	10	12	0	0	0	1	0		382	0
dme-mir-957_3p	17447	15310	13155	27723	21857	50846	37684	20226	25496	23640	23869	13854	32411	40027	18824	2627	24801	2773	26145	15207	45766	26250	5511	7766	67836	2888	8384	90673	4021	5341	79117	4052	4900	5461	6303	48135		383	0
dme-mir-957_5p	26	18	16	53	31	55	35	10	31	29	39	21	18	60	21	0	11	1	25	11	69	5	1	8	92	3	11	39	3	4	26	4	4	1	7	73		384	0
dme-mir-958_3p	44	46	18	1	59	48	101	69	0	0	60	39	36	60	82	0	1	15	14	0	0	1	1	1	2	0	13	69	16	24	324	0	0	0	5	2		385	0
dme-mir-958_5p	40	50	19	0	54	55	75	88	0	0	69	45	33	77	64	1	0	33	20	1	4	0	2	0	3	0	10	72	23	45	155	1	0	0	8	1		386	0
dme-mir-959_3p	25	62	10	0	55	122	124	108	3	2	59	38	24	68	82	0	2	2	5	7	45	3	3	4	3	1	16	43	26	45	155	1	1	1	0	4		387	0
dme-mir-959_5p	18	42	5	1	19	67	87	35	1	1	34	14	12	45	46	0	2	3	3	2	21	1	1	0	3	0	12	25	11	24	177	2	1	0	0	2		388	0
dme-mir-960_3p	8	24	14	3	22	59	53	50	1	3	43	16	24	48	33	1	3	0	4	3	13	3	4	5	4	1	10	25	10	31	89	4	0	0	0	9		389	0
dme-mir-960_5p	37	78	17	0	47	208	192	143	5	5	78	47	33	129	75	1	4	0	12	21	80	8	9	10	13	1	23	65	28	46	400	6	3	4	6	46		390	0
dme-mir-961_3p	8	9	2	0	11	17	20	10	0	0	15	9	5	11	12	0	5	1	2	2	5	2	0	0	1	0	4	4	1	2	53	0	0	0	0	4		391	0
dme-mir-961_5p	15	23	4	3	22	68	58	51	1	1	42	13	21	43	35	3	1	2	4	4	10	3	2	2	12	0	12	33	14	18	100	0	2	2	0	9		392	0
dme-mir-962_3p	0	2	0	0	0	1	0	0	0	0	0	0	0	0	0	0	0	0	0	0	0	0	0	0	0	0	0	0	0	0	0	0	0	0	0	0		393	1
dme-mir-962_5p	3	4	2	2	7	14	4	1	2	1	11	0	0	12	11	0	0	2	1	1	0	0	0	1	0	0	1	0	0	5	5	0	0	0	2	0		394	1
dme-mir-963_3p	4	2	1	0	4	11	8	6	0	0	2	2	0	9	7	0	0	1	1	1	0	0	0	1	1	0	2	0	1	1	21	0	0	0	1	2		395	1
dme-mir-963_5p	7	20	7	3	16	35	31	16	1	0	12	12	4	43	24	0	1	0	0	0	9	0	0	0	4	0	8	2	8	9	24	1	0	0	0	0		396	0
dme-mir-964_3p	0	2	0	0	0	2	2	0	0	0	0	0	0	1	1	0	0	0	1	0	0	1	0	0	0	0	0	1	0	0	4	0	0	0	0	1		397	1
dme-mir-964_5p	9	10	2	1	13	17	26	16	4	4	10	5	6	9	18	1	1	2	4	8	31	6	0	2	4	1	3	11	1	5	76	0	0	0	2	7		398	0
dme-mir-965_3p	126	79	51	120	133	199	157	62	71	83	148	91	101	91	128	19	395	39	189	32	85	116	39	120	1047	39	66	410	55	33	697	51	41	46	49	305		399	0
dme-mir-965_5p	127	110	152	192	146	305	230	148	127	124	194	86	232	213	139	24	304	15	355	209	540	168	34	82	915	30	46	247	30	39	130	33	40	34	50	368		400	0
dme-mir-966_3p	0	0	0	0	0	0	0	2	0	0	0	0	0	1	0	0	0	0	0	0	3	0	0	0	1	0	0	0	0	0	1	0	0	0	0	1		401	1
dme-mir-966_5p	135	156	157	218	228	297	236	175	193	238	190	175	309	178	180	58	65	32	203	171	617	11	186	179	888	113	96	265	87	79	195	115	59	75	120	541		402	0
dme-mir-967_3p	0	3	3	0	1	2	4	1	1	1	4	5	1	1	1	0	0	0	1	0	2	0	0	1	5	0	1	2	0	0	3	0	0	1	0	4		403	1
dme-mir-967_5p	5	8	3	8	13	22	13	4	4	14	11	12	3	6	12	2	14	1	13	2	11	11	7	5	25	2	3	14	2	1	9	5	1	3	3	20		404	0
dme-mir-968_3p	0	0	0	0	0	0	0	0	0	0	0	0	0	0	0	0	0	0	0	0	0	0	0	0	0	0	0	0	0	0	0	0	0	0	0	0		405	1
dme-mir-968_5p	0	1	0	2	0	3	0	1	2	0	2	1	1	0	3	0	1	4	1	0	2	0	0	1	1	0	0	0	0	0	0	0	0	1	0	0		406	1
dme-mir-969_3p	83	87	69	114	121	166	137	72	60	64	116	64	178	87	64	52	95	50	252	31	49	23	54	89	355	30	43	271	37	44	457	32	18	23	36	192		407	0
dme-mir-969_5p	9	12	20	21	10	45	46	33	10	15	20	14	55	20	18	9	47	5	64	64	122	29	0	32	87	4	6	148	11	7	159	3	6	3	4	85		408	0
dme-mir-970_3p	11131	10314	7275	13310	13157	30151	25767	11567	12614	16499	13423	7088	16783	16163	12016	4074	10219	2786	18818	15086	22406	12433	4772	11344	48007	4426	4422	30166	3905	3900	24021	4233	2469	2436	3696	22590		409	0
dme-mir-970_5p	92	73	7	212	125	306	174	12	170	109	158	70	17	246	111	18	5	12	22	47	149	13	10	66	69	22	43	8	20	31	0	23	34	28	33	19		410	0
dme-mir-971_3p	85	59	29	95	84	242	157	41	92	119	100	74	59	99	89	9	26	14	130	62	143	60	12	47	162	16	9	61	20	17	40	18	11	8	10	37		411	0
dme-mir-971_5p	110	111	127	170	130	352	251	154	128	160	146	87	233	179	108	63	263	49	429	190	304	175	59	125	796	58	48	486	50	65	652	49	32	32	59	392		412	0
dme-mir-972_3p	7	22	15	8	16	52	32	50	10	3	22	10	30	42	27	2	14	1	14	5	22	10	0	3	18	2	6	57	7	9	216	1	2	1	2	29		413	0
dme-mir-972_5p	0	2	0	0	1	0	0	0	0	0	0	0	0	0	0	0	0	0	0	0	0	0	0	0	0	0	0	1	0	0	1	0	0	0	0	0		414	1
dme-mir-973_3p	1	8	3	1	3	10	15	5	1	2	4	5	3	12	4	0	3	0	0	0	1	0	0	2	3	0	2	4	3	3	19	1	0	0	0	0		415	1
dme-mir-973_5p	2	2	5	0	2	4	8	6	0	2	3	6	5	5	8	0	4	0	3	4	7	4	0	0	7	0	3	2	1	1	6	0	0	0	0	0		416	1
dme-mir-974_3p	1	1	0	0	0	0	0	0	0	0	0	0	0	0	0	0	0	0	0	0	0	0	0	0	1	0	0	1	0	0	0	0	0	0	0	0		417	1
dme-mir-974_5p	3	4	3	3	15	23	31	17	5	2	14	6	14	25	16	0	1	0	7	1	11	6	2	5	6	0	7	16	1	1	26	0	0	1	0	6		418	0
dme-mir-975_3p	0	1	1	0	0	0	2	0	0	0	0	0	0	2	1	0	0	0	0	0	0	0	0	0	0	0	0	2	1	0	1	0	0	0	0	0		419	1
dme-mir-975_5p	0	0	0	0	1	2	1	0	0	2	2	0	2	2	1	0	0	0	1	0	1	0	0	0	2	0	0	1	0	0	2	0	0	0	0	4		420	1
dme-mir-976_3p	7	7	1	1	13	12	18	12	2	2	7	4	1	12	8	0	0	1	4	0	1	1	0	0	1	0	1	3	1	0	17	1	0	0	0	4		421	1
dme-mir-976_5p	0	0	0	0	0	0	0	0	0	0	0	0	0	0	0	0	0	0	0	0	0	0	0	0	0	0	0	0	0	0	0	0	0	0	0	0		422	1
dme-mir-977_3p	47	70	20	9	66	142	132	77	7	6	84	47	31	80	56	3	5	1	8	2	11	2	5	1	21	1	28	44	23	39	209	2	2	2	2	7		423	0
dme-mir-977_5p	4	11	7	1	9	23	25	20	0	4	9	8	8	17	10	0	2	0	3	1	1	2	0	0	5	1	4	15	3	7	90	0	0	0	0	5		424	0
dme-mir-978_3p	1	0	0	1	0	2	0	2	1	0	1	0	0	3	1	0	0	0	0	2	0	0	0	0	2	1	0	3	0	1	0	0	0	0	0	0		425	1
dme-mir-978_5p	0	2	0	0	0	0	0	2	0	0	1	1	1	0	1	0	0	0	1	0	0	0	0	0	1	0	0	1	1	1	2	0	0	0	0	2		426	1
dme-mir-979_3p	2	1	0	1	1	2	2	0	0	0	0	1	0	0	0	0	0	0	0	0	0	0	1	1	1	0	0	1	0	0	2	0	0	0	0	0		427	1
dme-mir-979_5p	0	0	0	0	2	3	5	4	0	0	2	1	1	5	0	0	1	0	1	2	3	0	0	1	0	0	0	0	1	1	6	0	0	0	0	1		428	1
dme-mir-980_3p	32	42	22	30	41	80	67	45	40	36	49	37	62	39	49	4	83	10	111	12	10	28	1	21	168	16	22	55	8	6	12	7	6	11	8	31		429	0
dme-mir-980_5p	1	5	4	7	6	11	9	2	7	0	5	2	4	10	6	2	8	1	10	7	27	20	1	7	45	1	1	15	3	2	9	7	4	2	3	32		430	1
dme-mir-981_3p	3595	3595	1864	4539	4284	9155	6879	2562	3641	4377	4689	3583	3789	4841	3620	657	6299	499	6946	1977	3061	2809	1616	3516	12807	1148	1331	5102	1303	1303	6389	1221	779	693	1079	3710		431	0
dme-mir-981_5p	51	53	47	57	56	113	88	87	53	52	93	45	142	56	57	9	91	4	147	17	37	27	5	23	553	7	18	137	8	8	53	5	7	5	7	64		432	0
dme-mir-982_3p	0	2	0	0	2	3	8	3	1	1	2	2	1	5	5	0	1	0	2	1	1	0	0	1	0	0	1	0	0	1	11	1	0	0	0	2		433	1
dme-mir-982_5p	46	72	19	30	72	227	118	43	26	27	79	37	34	123	66	3	16	7	39	23	23	12	7	17	72	22	36	53	31	44	183	7	10	9	13	20		434	0
dme-mir-983-1_3p	0	1	0	0	0	0	1	0	0	0	0	0	2	0	0	0	0	0	0	0	0	0	0	1	0	0	0	1	0	0	1	0	0	0	0	0		435	1
dme-mir-983-1_5p	20	28	5	2	42	79	69	29	5	8	38	20	15	64	47	1	11	3	14	4	3	6	4	5	25	4	19	38	21	17	113	2	0	0	3	12		436	0
dme-mir-983-2_3p	0	0	0	0	1	0	0	0	0	0	0	1	0	0	1	1	0	0	0	0	0	0	0	0	1	0	0	1	0	0	4	0	0	0	0	0		437	1
dme-mir-983-2_5p	26	33	14	7	39	86	60	31	2	7	48	21	22	53	45	2	9	2	11	3	2	4	4	6	31	6	20	37	13	19	127	1	2	1	5	11		438	0
dme-mir-984_3p	7	8	3	0	9	28	21	19	1	2	10	8	13	12	14	0	2	1	2	0	3	1	1	0	5	1	4	9	2	2	74	1	1	1	0	1		439	0
dme-mir-984_5p	12	12	1	12	28	59	38	32	5	9	21	24	15	31	34	1	4	1	16	8	12	7	1	4	33	4	7	29	4	16	38	3	0	0	3	15		440	0
dme-mir-985_3p	35	92	17	0	68	187	152	61	0	0	103	52	23	108	115	0	0	0	2	0	0	0	1	1	0	2	28	36	25	26	226	0	0	0	1	0		441	0
dme-mir-985_5p	0	0	0	0	0	0	0	0	0	0	0	1	0	0	0	0	0	0	0	0	0	0	0	0	0	0	0	0	0	0	1	0	0	0	0	0		442	1
dme-mir-986_3p	170	155	224	258	228	315	245	288	125	148	305	125	424	177	165	25	56	11	159	151	321	105	70	172	810	57	83	741	74	66	622	63	41	32	41	571		443	0
dme-mir-986_5p	17910	17624	10126	28119	24959	25539	18499	8618	10329	10283	25647	16456	12262	13537	11322	1379	2377	1457	6104	4998	10196	5804	6756	11559	40089	8293	10390	32153	7617	6616	19510	5360	3973	3987	5062	19451		444	0
dme-mir-987_3p	10	4	3	7	0	0	23	11	0	10	0	0	25	13	10	1	0	3	14	7	16	9	0	0	38	0	0	27	0	1	33	0	1	2	4	27		445	0
dme-mir-987_5p	40566	34562	20764	71303	53409	105719	67954	20916	57147	43674	64723	30834	33801	69993	40105	6705	15823	7967	47768	20868	56240	24006	16335	35296	184247	12333	19481	76249	14822	16943	63077	14545	11201	11472	14939	76457		446	0
dme-mir-988_3p	308	237	252	309	251	560	386	388	217	270	332	310	599	287	319	111	772	102	696	361	754	519	34	311	2130	105	150	749	131	97	483	125	65	93	96	566		447	0
dme-mir-988_5p	4025	3596	2544	5135	4516	7647	5609	3529	3580	3885	5845	4162	6382	4043	4466	1761	4254	1444	6805	2223	5193	2953	2492	5238	29292	2961	3595	13562	2427	2202	9325	3989	2933	3265	3876	20086		448	0
dme-mir-989_3p	18	12	11	11	16	26	26	18	14	15	26	17	23	15	12	36	36	4003	53	18	42	26	8	16	133	6	12	42	13	4	16	10	11	9	684	56		449	0
dme-mir-989_5p	0	0	1	0	1	0	0	0	0	0	0	0	0	1	0	0	0	2	0	0	0	0	0	0	0	0	0	0	0	0	0	0	0	0	1	0		450	1
dme-mir-990_3p	0	0	0	1	1	0	2	1	1	0	1	2	1	1	2	0	0	1	2	0	0	0	0	1	4	0	0	0	0	0	1	0	1	0	0	0		451	1
dme-mir-990_5p	144	177	174	213	208	530	470	341	204	357	256	217	521	329	212	66	462	60	956	441	586	406	65	269	1129	68	73	990	84	87	808	78	55	41	53	739		452	0
dme-mir-991_3p	24	60	8	9	43	121	111	40	6	6	46	31	23	89	82	2	0	8	12	3	5	12	4	4	21	7	28	62	20	44	224	2	2	1	1	18		453	0
dme-mir-991_5p	0	0	0	0	0	1	0	0	0	0	0	0	0	0	0	0	0	0	0	0	0	0	0	0	0	0	0	0	0	0	1	0	0	0	0	0		454	1
dme-mir-992_3p	0	0	0	0	0	1	2	1	0	0	1	0	2	1	0	0	0	0	0	0	0	0	0	0	1	0	0	2	0	0	0	0	0	0	0	0		455	1
dme-mir-992_5p	0	0	0	0	0	0	0	0	0	0	0	0	0	0	0	0	0	0	0	0	0	0	0	0	0	0	0	0	0	0	0	0	0	0	0	0		456	1
dme-mir-993_3p	1193	1232	1185	1969	1551	3852	2694	1502	1827	1584	1839	919	2033	2338	1381	169	443	360	4444	1308	2988	827	478	1433	8037	403	617	2523	437	602	1152	395	260	299	347	3284		457	0
dme-mir-993_5p	102	102	62	195	136	305	175	59	151	111	146	71	80	212	116	6	50	17	175	33	80	44	22	62	495	35	64	159	29	25	69	25	19	24	43	148		458	0
dme-mir-994_3p	1	0	0	1	0	0	1	1	0	0	0	0	2	0	0	2	0	20	1	0	1	1	0	0	5	0	0	2	0	0	1	1	0	0	0	0		459	0
dme-mir-994_5p	6	5	1	3	3	7	13	5	4	8	12	3	7	7	6	4	3	449	16	5	16	1	6	13	39	5	2	18	6	5	14	5	3	5	7	24		460	0
dme-mir-995_3p	6012	5772	2620	7147	6853	12070	10066	3529	5671	6751	8324	4814	6350	6350	5683	1656	6527	1379	6898	2653	4229	3064	2052	4068	40066	2365	2726	15135	2127	1992	13557	1960	1545	1590	2149	9752		461	0
dme-mir-995_5p	6	4	14	9	5	10	13	9	5	3	16	3	12	5	1	2	16	0	36	13	18	21	3	7	25	0	2	27	1	1	35	2	1	1	5	37		462	0
dme-mir-996_3p	20818	19119	10651	26678	21625	47673	34433	14877	22154	20087	26074	16731	21998	25806	20780	1138	11851	2893	29049	4540	9576	5919	8995	12371	81714	5177	6782	30893	5000	4375	28046	5436	4610	4541	5962	33397		463	0
dme-mir-996_5p	434	374	610	524	482	843	612	790	351	376	643	341	1266	478	481	195	542	136	1161	566	1303	600	213	479	5379	212	261	1716	206	150	1003	250	204	226	247	1904		464	0
dme-mir-997_3p	0	3	0	0	2	6	1	1	0	0	4	0	0	1	0	0	0	0	0	0	0	0	0	0	0	0	1	0	0	0	7	0	0	0	0	0		465	1
dme-mir-997_5p	1	0	2	0	0	0	3	0	0	0	5	0	2	0	2	0	0	0	0	0	0	0	0	0	0	0	2	0	0	0	4	0	0	0	0	0		466	1
dme-mir-998_3p	438	390	548	505	442	1300	1043	903	450	584	475	306	1335	670	351	253	1338	215	2212	967	1695	915	90	357	2847	135	179	1898	137	134	1983	105	73	90	93	1400		467	0
dme-mir-998_5p	1300	1328	710	1700	1552	3225	2513	1276	1206	1767	1933	1354	2476	1786	1456	829	2549	801	4469	1170	1986	1186	1467	2060	8053	1047	1175	5698	874	896	3691	1159	726	828	1030	5264		468	0
dme-mir-999_3p	84544	71171	57113	109343	87941	179965	150062	77112	93378	83890	111238	65119	140413	108661	76309	27839	96170	53206	187699	42322	82501	64825	56289	64949	560234	41967	50449	238566	42163	36456	293656	56544	29364	35779	36461	197921		469	0
dme-mir-999_5p	122	138	107	172	182	404	299	144	155	182	210	118	237	241	144	10	88	14	242	47	99	67	43	121	547	47	63	342	60	60	380	37	35	42	53	240		470	0
dme-mir-9a_3p	1134	949	932	1209	1040	2259	1908	1404	1050	1106	1225	752	2164	1166	1180	485	1877	480	4259	1875	3218	1974	452	1419	7647	426	545	3865	372	347	2889	453	357	374	454	3529		471	0
dme-mir-9a_5p	63828	59092	36219	75071	58584	140555	94641	51748	57229	59535	73116	47042	74687	77051	64688	16508	49721	30505	135304	45425	93261	37633	32460	76934	496933	39177	50653	193817	31287	25512	114623	40856	34258	35421	42760	178032		472	0
dme-mir-9b_3p	203	164	129	276	226	574	401	213	249	287	220	182	283	315	214	72	350	96	528	368	801	338	66	221	1378	66	144	1465	71	86	1668	131	100	102	146	1202		473	0
dme-mir-9b_5p	1786	1729	2168	2919	2154	5438	3407	3137	2089	2271	2286	1618	3711	3355	2237	244	2362	635	7803	2969	7659	2476	366	1518	10395	494	1040	9127	550	536	5562	762	825	654	881	10463		474	0
dme-mir-9c_3p	2	0	1	1	0	0	2	2	0	1	0	1	2	1	0	0	5	0	6	0	1	2	0	0	1	0	1	2	0	0	2	0	0	0	0	2		475	1
dme-mir-9c_5p	10673	10220	6016	14510	9970	26330	23544	11938	12439	15644	13382	9226	14072	15259	11637	4644	17520	10469	35758	13833	27866	10813	3692	11835	67146	6482	8021	38291	5448	4584	27976	8108	6190	5947	7174	34607		476	0
dme-mir-iab-4_3p	0	0	0	0	0	1	0	0	0	0	0	0	1	3	0	0	0	0	1	0	0	0	0	0	0	0	0	0	0	0	3	0	0	0	1	0		477	1
dme-mir-iab-4_5p	8	15	4	3	9	26	18	12	8	7	6	11	6	14	16	0	7	6	19	0	0	1	0	3	15	3	2	5	2	9	23	0	2	2	1	1		478	0
dme-mir-iab-8_3p	0	0	0	0	0	1	0	0	0	0	0	0	0	1	1	0	0	0	0	0	1	0	0	0	0	0	0	0	0	0	3	0	0	0	0	0		479	1
dme-mir-iab-8_5p	8	4	2	0	6	22	9	2	0	0	7	9	0	8	11	0	0	1	1	0	0	0	0	1	4	0	3	3	1	0	14	0	0	0	1	0		480	1

## Sheet: NORM DATA
NORMALIZED DATA
NORM COEFF	0.954749	0.887597	0.723453	1.153	1.08782	2.26296	1.72146	1.10026	0.990463	1.04189	1.36037	0.82743	1.60812	1.28031	1.0077	0.394904	1.86481	0.450818	3.36928	1.32838	2.78511	1.6125	0.328694	0.935131	5.3097	0.342369	0.505965	2.72241	0.374721	0.368777	2.37677	0.853903	0.647691	0.663148	0.856909	6.04272
gene	ATXN3-70Q-0	ATXN3-70Q-200_1	ATXN3-70Q-200_2	ATXN3-19Q-0	ATXN3-19Q-200	ATXN1-82Q-0	ATXN1-82Q-200_1	ATXN1-82Q-200_2	ATXN1-30Q-0	ATXN1-30Q-200	ATXN7-102Q-0	ATXN7-102Q-200_1	ATXN7-102Q-200_2	ATXN7-10Q-0	ATXN7-10Q-200	par-0_1	par-0_2	par-10_1	par-10_2	elav	syn-WT	syn-A30P	elavGS-M-0	elavGS-M-200_1	elavGS-M-200_2	TBP43-WT-0	TBP43-WT-200_1	TBP43-WT-200_2	FUS-0	FUS-200_1	FUS-200_2	elavGS-F-0	elavGS-F-200	tau-V337F-0	tau-V337F-200_1	tau-V337F-200_2
dme-bantam_3p	65039	58243	77993	72940	60618	65621	55114	51315	71073	56543	64257	64725	49977	62199	67360	23337	22411	47207	59233	15713	19062	17385	48395	67056	68140	66831	73560	57301	61998	57219	55104	28668	39192	38634	35975	41289
dme-bantam_5p	8452	9128	4163	11742	9256	8194	6379	3571	7991	6792	9938	10257	3469	8529	9966	2623	1406	2329	2594	2569	4558	1859	6934	7540	6707	7197	9382	3744	6618	6787	1802	4908	5552	6730	6015	4500
dme-let-7_3p	50	38	70	46	50	33	30	80	32	41	47	45	109	33	40	38	64	22	36	44	43	60	40	92	89	70	51	72	59	46	57	47	23	24	43	43
dme-let-7_5p	169605	170992	176939	146289	138418	167969	189415	195101	183925	219941	153657	162837	189325	175583	169716	214898	115751	137146	120510	233996	197185	176396	171719	167032	163274	211807	162331	160597	190429	184640	107415	78856	74318	74186	68837	71725
dme-mir-1_3p	519298	389615	226745	271819	200602	226975	274540	174248	279047	272477	261365	220089	175748	291531	396108	287447	89614	735478	216291	308796	313295	153953	1631039	774473	338764	842540	682448	484392	709548	613784	284171	407043	487956	505669	419894	286131
dme-mir-1_5p	7	12	3	4	8	9	5	7	5	5	8	8	8	8	13	0	19	4	8	2	3	5	6	22	5	18	10	4	24	19	6	6	8	11	7	1
dme-mir-10_3p	5572	4731	2577	5896	5158	4810	4484	2059	5840	3996	5640	5217	1836	6433	5573	1398	1035	1369	1059	1783	3340	1872	3806	2718	3501	2068	4022	3313	3072	4604	2612	1282	1950	2099	2126	1775
dme-mir-10_5p	5068	5257	3977	3407	4387	4466	5157	4784	3128	3852	3411	3733	3464	5521	4706	2079	1721	2223	2407	3126	2682	3349	2467	2716	3369	2080	2469	6971	3138	3894	9288	976	1081	933	1169	2540
dme-mir-100_3p	82	101	159	105	101	93	96	178	101	90	147	122	204	77	119	71	94	71	100	74	77	76	146	182	214	149	130	255	133	138	207	95	105	173	83	109
dme-mir-100_5p	1800	1836	3970	1941	1674	1900	1747	3943	2084	1731	2300	1968	4638	2013	1812	1340	1644	1619	2568	3027	2415	3341	2565	3152	3169	2649	2569	3681	2597	2847	3527	1162	1184	1006	1063	1356
dme-mir-1000_3p	114	84	98	99	92	105	102	105	124	102	102	66	131	87	94	28	51	13	48	60	50	52	125	108	51	64	69	73	93	106	65	47	29	39	32	26
dme-mir-1000_5p	12529	11800	12402	11904	12252	14217	14808	13661	14666	14607	12714	13090	12457	14598	12860	10372	17491	9398	13939	10264	9943	13279	11591	12638	14347	11788	10939	7489	11689	11831	5309	4440	3692	3901	4073	2060
dme-mir-1001_3p	30	43	18	57	38	39	34	14	51	38	35	35	14	39	40	8	14	7	10	5	5	2	49	37	18	20	18	11	27	27	8	18	11	11	19	7
dme-mir-1001_5p	1014	980	818	1102	944	1091	959	819	1219	998	949	1022	1032	1108	870	544	1332	619	771	802	818	1088	2315	910	918	1250	1144	1163	1102	1025	1661	500	452	463	432	438
dme-mir-1002_3p	0	0	0	0	0	0	0	0	0	0	0	0	0	0	0	0	0	0	0	1	0	0	0	0	0	3	0	0	0	3	0	0	0	0	0	0
dme-mir-1002_5p	1	1	0	2	2	2	1	0	0	1	5	2	0	0	1	0	0	24	3	0	2	0	3	1	0	3	4	0	5	0	0	1	2	3	0	0
dme-mir-1003_3p	201	166	434	231	236	260	260	633	241	343	212	140	635	272	245	367	285	242	229	602	422	308	271	434	331	365	241	997	371	293	1373	115	102	112	132	284
dme-mir-1003_5p	62	39	44	53	56	45	48	25	33	48	43	35	21	52	47	33	3	22	12	18	29	8	110	42	32	76	45	12	43	54	8	36	28	18	29	18
dme-mir-1004_3p	93	72	254	113	108	90	106	234	108	157	86	91	240	113	84	116	90	44	78	157	109	157	67	130	98	111	105	195	117	92	156	40	51	24	29	54
dme-mir-1004_5p	489	509	495	783	616	559	437	142	668	445	544	489	179	570	366	248	87	468	215	162	171	79	885	416	325	660	461	151	526	550	124	203	205	199	188	164
dme-mir-1005_3p	169	141	111	141	175	209	182	177	136	222	166	241	164	166	123	63	249	73	117	36	35	56	158	143	169	283	160	261	189	160	338	46	60	50	47	48
dme-mir-1005_5p	6	7	3	10	5	6	2	1	5	6	8	4	4	5	2	0	2	0	1	3	5	0	9	4	4	3	2	0	3	3	1	7	5	0	1	0
dme-mir-1006_3p	477	492	557	458	528	422	457	559	503	541	522	462	578	512	482	261	489	233	206	231	245	387	341	596	727	540	712	765	627	569	1204	220	270	226	253	205
dme-mir-1006_5p	123	104	48	254	171	129	73	27	210	70	120	112	16	201	137	46	11	55	16	18	20	14	33	80	43	91	115	42	93	122	42	40	62	62	65	16
dme-mir-1007_3p	141	158	166	154	173	163	156	165	191	179	110	141	143	180	152	51	113	58	56	53	35	63	164	147	136	222	164	215	219	149	173	73	74	84	77	53
dme-mir-1007_5p	6	5	7	10	8	10	6	12	13	12	7	7	6	11	5	5	2	4	7	1	2	5	12	14	12	6	14	11	3	22	17	6	2	5	7	3
dme-mir-1008_3p	27	23	53	28	34	30	42	57	24	33	22	25	44	26	37	8	37	29	29	6	10	8	12	10	36	32	12	43	8	16	28	14	6	5	13	8
dme-mir-1008_5p	48	56	15	55	55	39	50	25	46	48	49	33	29	48	41	13	40	18	13	3	6	11	40	24	35	67	45	32	51	43	48	19	9	20	19	10
dme-mir-1009_3p	75	46	91	71	69	75	73	115	83	68	85	65	141	103	87	43	152	44	52	105	120	140	40	99	126	99	148	172	109	95	291	26	36	44	39	43
dme-mir-1009_5p	18	11	6	41	18	16	8	4	17	13	15	10	2	15	14	3	5	7	4	2	4	2	3	10	3	6	8	3	8	19	2	5	3	6	4	1
dme-mir-1010_3p	3813	3560	3861	5864	4117	6397	5449	3572	7286	6212	4493	4651	3987	6463	4570	3021	1095	2385	1815	3541	3734	1813	4250	4816	3582	4872	5210	3201	3974	5570	2858	2175	2228	2545	2097	1494
dme-mir-1010_5p	16	9	87	14	15	13	18	88	14	17	22	12	104	16	17	43	92	18	58	66	38	68	21	21	34	15	16	78	5	14	86	12	5	6	6	24
dme-mir-1011_3p	27	34	25	42	38	33	35	18	47	32	137	156	90	37	31	10	4	16	16	16	22	7	49	19	15	18	30	10	29	35	12	7	17	9	11	9
dme-mir-1011_5p	1	1	0	1	0	0	1	0	0	0	2	1	1	1	0	0	0	0	0	0	0	2	0	0	0	0	0	0	0	0	0	0	0	0	0	0
dme-mir-1012_3p	391	368	236	611	463	795	666	327	760	592	376	369	264	771	386	149	75	166	150	260	262	241	465	521	356	397	577	637	379	599	422	163	184	208	189	177
dme-mir-1012_5p	3294	3371	2716	3077	2943	3424	3635	3250	2863	3223	3304	3603	2859	3155	3115	5723	2088	3518	1602	1983	1928	2627	7645	3593	5740	6984	5097	5538	5332	5309	3893	2466	2342	2389	2419	2118
dme-mir-1013_3p	141	158	195	233	162	228	191	153	275	174	140	158	139	298	158	89	47	73	98	183	197	146	189	133	119	93	152	190	77	163	233	49	49	59	51	87
dme-mir-1013_5p	0	0	0	0	0	0	0	1	0	0	0	0	0	0	1	0	0	0	0	0	0	0	0	0	0	0	0	0	0	0	0	0	0	0	0	0
dme-mir-1014_3p	0	2	0	0	2	1	1	1	0	0	4	5	1	3	0	0	0	2	0	0	0	0	0	0	0	0	2	1	5	0	4	0	0	0	1	0
dme-mir-1014_5p	6	12	7	0	5	4	10	31	0	0	11	11	10	9	11	0	1	0	0	0	0	1	0	0	0	0	6	9	8	19	77	0	0	0	1	0
dme-mir-1015_3p	8	10	3	1	7	8	10	10	0	3	1	12	2	5	8	0	0	0	0	0	1	0	0	1	2	0	0	2	5	8	3	0	0	0	0	0
dme-mir-1015_5p	0	0	0	0	0	0	0	0	0	0	0	0	0	0	0	0	0	0	0	0	0	0	0	0	0	0	0	0	0	0	0	0	0	0	0	0
dme-mir-1016_3p	13	21	23	30	17	14	15	15	11	23	19	19	25	8	16	25	16	9	15	14	10	6	6	21	35	23	24	13	32	35	19	6	9	14	7	5
dme-mir-1016_5p	5	6	8	5	5	4	5	3	7	4	10	1	2	6	4	8	3	7	3	3	4	0	0	7	5	0	6	2	0	3	2	1	0	0	2	1
dme-mir-1017_3p	148	163	210	211	164	230	182	191	204	216	155	151	185	229	122	94	101	87	132	209	133	204	122	245	200	210	194	633	160	225	432	77	65	68	88	165
dme-mir-1017_5p	1	2	0	2	0	0	0	0	0	0	2	1	2	1	0	0	1	0	1	3	2	0	3	4	1	0	0	1	0	3	1	0	0	0	2	0
dme-mir-11_3p	19674	19736	29643	17367	16628	15605	17454	27681	18169	19757	18745	20897	31953	16700	20476	24396	12855	14396	15023	17699	18407	16513	14095	20284	27311	16517	12936	21101	15422	15047	16140	6929	5073	5581	6322	9442
dme-mir-11_5p	307	311	173	334	293	277	272	201	277	335	259	303	169	278	286	162	216	162	158	232	160	244	420	354	321	263	271	354	387	287	338	178	167	157	132	150
dme-mir-12_3p	4	2	10	3	3	1	3	2	0	5	3	1	7	5	3	0	1	0	1	3	1	0	0	4	2	3	8	3	5	5	3	1	2	0	4	1
dme-mir-12_5p	11342	10951	7369	10072	10125	9780	9353	5750	7642	5751	9524	8830	6957	10849	10428	1806	1476	3764	3192	2033	2292	2319	12163	6799	5477	7866	8086	5615	8574	7926	5669	3391	3821	3524	3563	2955
dme-mir-124_3p	2803	2610	2590	2406	2904	2545	2820	2343	2553	3048	2971	2934	2693	2487	2306	2089	3155	1559	1654	1241	833	2122	2078	2761	3594	3055	2334	1769	3034	2262	2393	1069	860	863	823	409
dme-mir-124_5p	639	525	391	851	616	745	590	254	789	667	532	496	252	833	537	220	92	275	190	196	249	82	1159	473	588	651	555	131	595	705	95	343	273	345	253	72
dme-mir-125_3p	602	664	405	533	504	587	663	378	605	606	579	595	382	533	572	415	208	311	203	305	243	259	1652	650	448	818	638	601	651	640	668	377	350	392	338	285
dme-mir-125_5p	66386	70787	59575	73291	58726	98779	96203	70922	106633	101687	53980	63579	77484	105698	49412	50562	32177	39865	40933	63681	32872	43361	128436	80719	43999	95590	80936	87096	66062	86321	58968	39962	36056	37284	38153	33233
dme-mir-133_3p	13300	13319	17510	15249	12863	15637	15284	16655	19077	16498	14702	16655	21890	15000	12941	14953	15941	12193	15878	13739	10615	13134	13210	19834	19715	16143	16056	7146	16079	17208	6803	6648	6089	6314	5578	2108
dme-mir-133_5p	464	500	780	631	469	665	587	739	715	619	483	502	948	594	513	273	866	197	446	623	510	417	605	492	522	426	344	552	478	491	394	223	188	184	186	305
dme-mir-137_3p	1095	1167	1183	1089	1133	1036	1142	1067	1258	1178	1179	1060	1145	1051	1078	828	725	523	514	501	416	647	977	1074	1423	1168	1008	1376	1035	1049	1684	463	432	442	452	441
dme-mir-137_5p	5	14	26	15	13	11	12	12	10	12	9	12	13	11	8	13	6	11	9	8	6	9	15	10	11	12	8	6	8	22	8	4	6	2	12	2
dme-mir-13a_3p	857	558	1695	1077	878	749	619	920	920	592	1195	1001	1378	882	795	238	632	559	1184	614	912	581	669	724	1706	610	1299	920	819	879	582	328	594	600	470	340
dme-mir-13a_5p	37	47	37	37	44	29	39	30	47	47	36	31	22	42	33	10	33	20	25	15	7	12	40	22	54	32	38	29	24	16	43	14	12	6	12	14
dme-mir-13b-1_3p	15712	12777	25257	21916	15989	17451	13024	18669	20829	12913	21323	17344	22286	21681	17438	4556	7832	9662	14067	10432	14912	8420	8111	7859	26127	12197	22863	19802	9644	11286	9303	6514	11618	13180	9791	10517
dme-mir-13b-1_5p	92	73	8	143	112	78	74	14	129	81	96	95	12	122	89	30	11	31	6	8	11	11	46	37	34	58	63	13	45	65	19	40	39	48	35	5
dme-mir-13b-2_3p	15844	12884	25228	21568	16100	17612	13027	18507	20780	12880	21348	17742	22091	21754	17436	4507	7829	9558	14082	10453	14952	8533	8077	7866	26223	11876	22717	19756	10093	11310	9214	6437	11232	13354	9849	10533
dme-mir-13b-2_5p	63	94	51	88	76	52	37	19	57	30	82	77	16	77	59	30	14	24	26	12	26	16	143	60	86	67	89	25	75	62	22	50	77	65	49	21
dme-mir-14_3p	63097	56467	49904	61649	50189	68211	65622	56547	80316	80061	59880	57288	73350	55092	63058	68556	54230	41489	40324	61100	49903	38281	24871	82043	68898	66303	61957	88964	56594	48786	75134	25735	24732	26926	25886	32393
dme-mir-14_5p	5794	6218	6545	5503	5491	4536	4321	7134	4577	5471	3965	3908	6585	3491	5509	4439	3666	1606	2845	6330	4290	5582	6751	4102	4961	2731	2073	3191	3504	2666	2901	1862	1286	1416	1355	1950
dme-mir-184_3p	220151	228592	110481	235235	233311	200794	221950	109911	235932	220682	188187	201489	60237	208387	194883	176438	67552	263031	91201	93656	90851	127715	328032	110070	151859	193581	141818	80397	196746	196349	98302	90939	102523	105482	86192	33896
dme-mir-184_5p	97	79	75	106	97	92	120	56	98	129	105	89	87	113	92	99	66	67	39	48	37	47	76	123	153	143	115	98	192	160	81	77	74	77	61	61
dme-mir-190_3p	46	28	25	29	28	26	37	31	31	31	45	33	35	37	40	5	35	13	27	31	32	33	21	35	50	23	22	28	19	27	29	12	14	12	12	8
dme-mir-190_5p	5069	5081	9286	5359	5183	4247	4734	8997	4390	4918	4710	5376	7649	5008	4652	2664	4756	2041	4865	5215	4007	6532	6915	5309	5724	5477	5038	10724	5025	5415	9179	1833	2044	1930	2146	3703
dme-mir-193_3p	57	48	131	57	59	41	34	103	40	59	82	102	198	36	51	73	959	118	217	42	27	87	33	48	188	102	111	153	85	43	73	16	14	12	14	17
dme-mir-193_5p	6506	6703	4552	9075	7624	8659	7594	5251	9407	8829	9116	10002	5708	7122	7284	2408	4924	4403	6372	3619	2851	4046	7122	5923	4537	8529	7514	7755	7093	6372	7233	2387	2597	2019	1907	1882
dme-mir-210_3p	71961	74489	42014	65192	73714	62651	61534	37927	71281	78320	78116	75295	41917	51505	59602	21271	19655	17677	22607	11666	10109	14246	58766	35368	34382	37740	27759	23958	34356	30845	28989	11610	11138	13609	13312	9729
dme-mir-210_5p	1411	1941	2538	2418	2487	2145	1685	2061	2196	2308	1464	1758	2560	1528	2022	2033	1375	1207	1017	2922	1988	1580	4189	2677	2188	3079	2259	2057	2613	2929	1461	1470	1099	1116	1484	1375
dme-mir-219_3p	39	46	66	35	43	47	48	55	42	67	25	39	86	39	55	33	83	13	41	67	51	66	27	34	32	47	28	31	27	16	28	14	12	23	16	13
dme-mir-219_5p	117	78	126	119	101	100	120	108	123	95	90	91	102	101	103	5	60	13	59	8	6	6	0	12	95	38	38	29	8	14	8	1	3	3	7	3
dme-mir-2279_3p	3	9	6	4	5	8	6	8	8	4	4	4	6	9	8	3	4	2	3	7	6	11	6	4	8	9	6	17	8	5	20	5	5	2	2	4
dme-mir-2279_5p	40	50	44	48	46	44	47	52	44	36	34	28	37	32	61	10	9	22	19	29	36	34	52	68	49	26	45	36	77	33	48	20	22	24	32	28
dme-mir-2280_3p	0	0	1	2	0	0	0	1	0	2	1	1	1	0	0	0	0	0	0	0	0	1	0	0	0	6	0	0	0	0	0	0	0	0	0	0
dme-mir-2280_5p	0	0	1	0	1	0	0	0	0	2	0	1	0	1	1	0	0	0	0	1	0	3	0	0	0	0	0	0	0	3	2	0	0	0	0	0
dme-mir-2281_3p	2	1	0	0	0	0	0	3	1	0	0	1	1	1	0	0	0	0	1	1	0	0	0	0	1	3	2	0	0	0	1	0	2	2	0	0
dme-mir-2281_5p	0	0	0	0	0	0	0	0	0	0	0	0	0	0	0	0	0	0	0	0	0	0	0	0	0	0	0	0	0	0	0	0	0	0	0	0
dme-mir-2282_3p	1	1	1	1	1	0	1	1	1	1	1	0	1	0	4	3	2	0	1	2	3	1	0	2	1	3	0	1	3	0	3	1	0	0	0	1
dme-mir-2282_5p	0	0	0	0	0	0	1	0	0	0	0	0	0	0	0	0	0	0	0	0	0	0	0	0	0	0	0	0	0	0	0	0	2	2	0	0
dme-mir-2283_3p	1	1	1	2	0	1	3	1	5	3	1	6	2	1	2	0	3	0	2	2	5	0	6	0	2	0	4	2	0	5	5	1	2	2	1	2
dme-mir-2283_5p	0	0	3	0	0	1	0	0	0	0	1	0	1	0	2	0	1	0	1	1	0	0	0	1	1	0	0	0	0	0	2	0	0	0	0	0
dme-mir-2489_3p	20	23	18	24	30	26	20	20	27	24	20	21	23	23	10	10	25	20	31	11	24	17	6	14	17	20	22	22	13	30	20	6	3	5	6	4
dme-mir-2489_5p	0	0	0	0	0	0	1	0	0	0	0	0	0	0	0	0	0	0	0	0	0	0	0	0	0	0	0	0	0	0	0	0	0	0	0	0
dme-mir-2490_3p	1	0	0	3	0	0	0	2	0	1	1	0	0	0	0	0	0	0	0	1	0	0	3	0	0	0	2	0	0	0	0	0	0	0	0	0
dme-mir-2490_5p	0	2	1	1	1	2	2	0	0	2	2	1	4	2	2	0	0	0	1	0	2	0	0	1	2	0	0	2	0	0	2	0	0	0	0	0
dme-mir-2491_3p	0	0	0	0	0	1	1	0	0	0	0	0	0	0	0	0	1	0	0	0	0	0	0	1	0	3	0	0	0	3	1	0	0	0	0	0
dme-mir-2491_5p	0	0	0	0	0	0	0	0	0	0	0	0	0	0	0	0	0	0	0	0	0	0	0	0	0	0	0	0	0	0	0	0	0	0	0	0
dme-mir-2492_3p	0	1	0	1	1	0	0	0	1	0	0	0	0	0	0	0	1	0	0	1	0	0	0	0	0	0	0	0	0	0	0	0	0	0	0	0
dme-mir-2492_5p	0	0	0	1	0	0	1	0	0	0	1	0	0	0	0	3	0	0	0	1	1	0	0	0	0	0	0	0	0	0	2	0	0	2	0	0
dme-mir-2493_3p	2	2	12	3	7	3	3	1	2	3	2	2	2	3	0	0	0	0	0	2	3	0	0	3	0	0	2	1	8	0	2	1	0	2	0	2
dme-mir-2493_5p	1	0	0	1	0	0	1	0	0	0	0	1	0	0	0	0	0	0	0	0	0	0	0	1	0	0	0	0	0	0	0	0	0	0	0	0
dme-mir-2494_3p	2	3	1	0	2	2	3	4	0	0	1	1	0	5	2	0	0	0	0	0	0	0	0	0	0	0	0	0	0	3	2	0	0	0	0	0
dme-mir-2494_5p	3	1	0	0	3	1	3	6	0	0	6	2	1	0	1	0	0	0	0	0	0	0	0	0	1	0	0	1	0	0	1	0	0	0	0	0
dme-mir-2495_3p	0	0	0	0	0	0	0	0	0	0	0	0	0	0	0	0	0	0	0	0	0	0	0	0	0	0	0	0	0	0	0	0	0	0	0	0
dme-mir-2495_5p	0	0	0	0	0	0	1	0	0	2	0	0	0	1	0	0	0	0	0	0	0	0	0	0	0	0	0	0	0	0	0	0	0	0	0	0
dme-mir-2496_3p	0	1	0	0	0	0	0	0	0	0	0	0	0	0	1	0	0	0	0	0	0	0	0	0	0	0	0	0	0	0	0	0	0	0	0	0
dme-mir-2496_5p	2	0	0	7	1	2	1	0	1	1	0	0	1	2	0	0	0	0	0	1	0	0	0	2	2	0	0	0	0	3	0	0	2	2	1	0
dme-mir-2497_3p	2	2	0	3	3	2	5	3	1	3	4	4	2	5	1	3	1	0	1	0	0	1	3	0	4	3	6	2	3	3	1	1	0	0	2	0
dme-mir-2497_5p	2	0	0	16	7	7	1	1	3	5	3	6	0	9	1	3	2	0	1	0	0	0	0	0	0	0	10	0	3	3	1	1	2	3	0	0
dme-mir-2498_3p	0	0	0	0	0	0	0	1	0	0	0	0	1	1	1	0	0	0	0	0	0	0	0	0	0	0	0	0	0	0	0	0	0	0	0	0
dme-mir-2498_5p	1	2	0	0	1	0	1	1	0	0	0	1	0	0	0	0	0	0	0	0	0	0	0	0	0	0	6	0	0	0	0	0	0	0	0	0
dme-mir-2499_3p	0	0	1	0	0	0	0	0	0	0	0	0	1	0	1	0	0	0	0	0	0	0	0	0	1	0	2	0	0	0	0	0	0	0	0	0
dme-mir-2499_5p	0	0	0	0	0	0	0	0	0	0	0	0	0	0	0	0	0	0	0	0	0	0	0	0	0	0	0	0	0	0	0	0	0	0	0	0
dme-mir-2500_3p	2	2	3	3	1	2	0	2	1	1	1	2	0	1	4	0	1	0	1	0	2	1	0	6	2	0	0	2	0	5	1	1	0	2	0	0
dme-mir-2500_5p	13	2	4	14	16	6	5	5	8	9	7	10	6	15	11	3	3	4	2	8	6	4	6	14	11	6	12	13	8	8	12	2	8	0	1	3
dme-mir-2501_3p	0	0	0	0	0	0	0	0	0	0	0	0	0	0	0	0	0	0	0	1	0	0	0	0	0	0	0	0	0	0	0	0	0	0	0	0
dme-mir-2501_5p	0	0	0	0	1	1	1	4	1	0	1	0	0	2	0	3	0	0	1	0	0	1	0	0	1	0	0	1	0	3	0	1	2	0	0	0
dme-mir-252_3p	203	158	325	232	195	202	185	291	192	220	220	192	327	201	255	122	176	100	101	172	165	172	128	230	285	187	200	271	221	201	237	101	96	118	97	106
dme-mir-252_5p	58729	62241	51286	58241	58714	45937	48501	46305	55571	56006	62622	64159	52186	44214	51965	30954	32039	21126	21970	22256	19602	39143	101158	47931	57901	48778	35619	43186	47355	44135	30132	19461	15112	16215	16303	19594
dme-mir-2535b_3p	68	56	77	71	96	54	66	57	81	71	55	60	67	49	66	53	34	9	17	38	43	48	21	68	126	64	30	80	51	68	88	20	26	21	25	33
dme-mir-2535b_5p	1	5	0	5	0	4	5	2	4	3	2	1	2	2	4	0	2	4	2	2	2	3	0	4	3	6	4	2	5	5	1	2	2	2	4	1
dme-mir-263a_3p	86	84	69	75	58	64	45	74	53	80	59	69	116	41	104	41	73	47	31	28	28	63	49	87	76	70	42	62	72	33	67	34	17	29	35	24
dme-mir-263a_5p	94388	90808	47261	93857	74683	84294	71519	36753	89660	72114	84867	91874	45115	89676	96207	79503	30709	84560	33220	41456	44835	44295	203816	106838	79141	105404	108237	65564	98284	109402	43549	61740	80105	73697	73267	32958
dme-mir-263b_3p	45	77	47	28	28	19	13	29	20	20	30	31	113	8	27	79	47	51	28	23	17	51	134	92	130	96	40	89	107	60	116	41	71	33	37	64
dme-mir-263b_5p	34437	30806	19996	21970	18698	18535	18473	15483	18633	20186	19160	20542	27210	17918	23207	19103	14529	21725	13850	18895	17372	34446	55660	38621	17851	34659	26358	50772	35368	26837	43354	15481	19018	15980	16683	27237
dme-mir-274_3p	125	107	169	190	180	125	126	174	111	115	98	112	161	117	119	48	140	27	71	56	76	88	82	73	191	76	115	145	61	100	147	42	39	51	36	66
dme-mir-274_5p	88994	85280	120552	125332	107805	104576	89842	112652	117555	94264	86393	87460	113886	95457	87632	45750	85443	51426	90992	105900	89521	98642	65547	49852	98442	75425	72718	89783	53103	48802	72609	21468	21268	20946	20908	23644
dme-mir-275_3p	6634	7008	6425	7589	6897	5519	4952	3705	6700	5419	4341	3230	3352	5841	6917	1094	813	1981	1970	5114	6674	1723	6571	4113	3115	2275	2135	2078	2637	2649	1408	2008	1331	1470	1330	1986
dme-mir-275_5p	294	323	303	301	294	298	213	186	325	300	232	182	112	263	301	48	46	60	128	157	234	64	289	192	203	152	144	66	181	130	43	107	73	72	63	83
dme-mir-276a_3p	355962	338569	473347	388994	349657	443179	384311	485772	386711	429731	348075	420271	425981	385692	370180	281298	246881	371400	364036	400034	309027	357933	503898	613879	378871	633887	528993	788576	547238	524054	697310	265616	268645	261067	238742	283224
dme-mir-276a_5p	282	228	578	242	201	159	161	479	166	170	209	222	606	156	232	236	360	224	269	202	189	290	201	267	630	348	354	542	259	190	346	131	156	143	135	176
dme-mir-276b_3p	35962	36517	58857	45225	43905	49308	43636	58260	41900	48550	40955	49727	49896	46769	41115	28149	39204	41247	49563	38234	29926	38743	47768	52178	47193	62982	58057	84057	53381	53789	81333	22689	23022	23088	20695	23279
dme-mir-276b_5p	255	239	574	218	235	170	140	494	155	187	214	230	592	132	260	248	355	253	268	167	173	290	170	281	618	406	342	524	243	179	339	126	127	131	165	191
dme-mir-277_3p	76807	69856	66015	61644	56617	56654	57551	51962	68406	59510	62050	59882	56287	70906	61867	33031	21134	37625	25700	31155	28642	21680	85234	86452	62094	93782	86277	66424	84663	83302	44564	44591	43374	47465	45439	34262
dme-mir-277_5p	0	1	0	0	0	1	0	3	0	0	3	5	98	0	0	0	228	4	3	2	1	58	3	98	3	3	0	3	5	3	3	0	0	0	1	0
dme-mir-278_3p	20649	23422	26383	21584	21301	21025	21148	27629	20913	22747	20491	23324	26579	20847	21564	12193	35635	7273	19033	17739	17111	20747	27113	23495	20113	21489	18827	29752	20711	19079	30888	9187	9387	8805	8603	16368
dme-mir-278_5p	283	270	288	370	267	312	271	286	349	248	347	280	319	343	301	86	86	113	127	223	211	176	298	266	214	222	206	225	251	249	161	164	150	148	141	166
dme-mir-279_3p	14923	14264	19992	12586	13815	14899	17094	20602	14302	17962	9980	9511	20001	13432	14212	20772	14398	15303	12244	18108	12428	14003	16812	15675	14264	14823	9762	16884	12988	12802	23613	6908	5713	6514	6547	7505
dme-mir-279_5p	4	0	6	2	4	2	1	2	2	0	5	4	1	2	1	0	1	2	1	4	1	1	3	2	2	6	2	1	0	3	1	4	2	3	0	1
dme-mir-280_3p	0	0	0	0	0	0	0	0	0	0	0	0	0	0	0	0	0	0	0	0	0	0	0	0	0	0	0	0	0	0	0	0	0	0	0	0
dme-mir-280_5p	0	0	0	0	0	0	0	0	0	0	0	0	0	0	0	0	0	0	0	0	0	0	0	0	0	0	0	0	0	0	0	0	0	0	0	0
dme-mir-281-1_3p	880	1069	787	611	803	920	936	1003	639	607	937	960	683	1013	1093	372	179	697	370	374	554	248	602	947	853	651	963	624	1009	1372	560	340	378	354	355	393
dme-mir-281-1_5p	215	293	173	120	178	179	221	226	139	93	237	259	166	210	239	180	118	142	56	70	80	81	231	157	204	152	208	212	254	342	342	83	66	75	85	87
dme-mir-281-2_3p	860	1023	782	642	791	900	968	1054	579	610	914	876	680	1013	1109	491	221	677	345	441	574	245	727	897	839	701	1010	624	963	1250	552	357	298	356	399	385
dme-mir-281-2_5p	3947	4670	2923	2969	3586	3666	3865	2750	2961	2410	3866	3558	2141	3816	4530	2130	394	2549	931	1058	1434	690	4576	4273	3273	4387	4694	2392	4940	7080	1675	2075	1965	2019	2131	1233
dme-mir-282_3p	283	244	352	328	285	293	263	389	270	262	285	365	409	287	380	61	514	84	321	26	22	34	85	49	590	254	265	254	56	57	137	41	48	35	42	44
dme-mir-282_5p	1306	1398	1718	1538	1364	1874	1657	2327	1844	1616	1614	1505	1752	1543	1474	1071	3887	1218	2390	1512	1289	2009	1372	862	1931	1615	1330	2303	987	686	1153	547	534	538	558	638
dme-mir-283_3p	95	73	68	63	62	71	85	57	72	53	77	73	72	86	94	48	35	44	33	42	48	54	52	77	77	70	43	65	69	117	64	27	29	27	25	34
dme-mir-283_5p	3013	2877	2499	3710	3252	3006	2604	1217	2719	2192	3154	3199	1121	3801	3405	1193	858	1448	955	1203	2256	897	3414	2261	3275	1972	2755	1086	2396	3541	1153	1348	1712	1636	1642	820
dme-mir-284_3p	12066	11112	19721	10087	11399	10757	12111	16539	11201	14415	8393	8302	21145	10393	9944	11464	10996	6244	6876	7155	5997	9066	7490	12100	11083	9516	7178	14910	11176	10161	21276	4564	2808	3180	3813	7088
dme-mir-284_5p	4656	3826	876	11013	6671	5004	2935	583	7744	3386	5782	4160	647	7847	4554	1717	406	1411	245	257	342	293	6678	4631	1109	2772	4184	536	3968	5163	442	2066	2866	2799	2895	255
dme-mir-285_3p	3930	3939	6622	4804	4421	4739	4590	6663	4583	5091	4580	5383	7295	5063	4591	4305	4292	2660	4247	2317	2074	2775	3693	4229	6352	5202	5083	8823	3891	4534	8501	1971	1913	1871	1971	2188
dme-mir-285_5p	977	1021	1214	1402	1225	1218	1052	950	1324	1265	1581	1374	945	1169	1247	1051	891	1151	1373	1518	1418	966	2187	1435	1679	1198	1328	1053	1190	1321	956	658	565	550	569	531
dme-mir-286_3p	24	33	50	29	32	29	22	32	30	37	81	160	113	20	31	86	24	171	159	20	485	19	49	38	22	55	30	30	35	41	21	20	19	20	16	19
dme-mir-286_5p	0	0	0	0	0	0	0	1	0	0	1	1	3	0	0	0	0	0	0	0	0	0	0	0	0	0	2	1	3	0	0	0	0	0	0	0
dme-mir-287_3p	0	0	0	0	0	0	0	0	0	0	0	0	0	0	0	0	0	0	0	0	0	0	0	0	0	0	0	0	0	0	0	0	0	0	0	0
dme-mir-287_5p	0	0	0	0	0	0	0	0	0	0	0	0	0	0	0	0	0	0	0	0	0	0	0	0	0	0	0	0	0	0	0	0	0	0	0	0
dme-mir-288_3p	0	0	0	0	0	0	0	0	0	0	0	0	0	0	0	0	0	0	0	0	0	0	0	0	0	0	0	0	0	0	0	0	0	0	0	0
dme-mir-288_5p	0	0	0	0	0	0	0	0	0	0	0	0	0	0	0	0	0	0	0	0	0	0	0	0	0	0	0	0	0	0	0	0	0	0	0	0
dme-mir-289_3p	0	0	0	0	0	0	0	0	0	0	0	0	0	0	0	0	0	0	0	0	0	0	0	0	0	0	0	0	0	0	0	0	0	0	0	0
dme-mir-289_5p	0	0	0	0	0	0	0	0	0	0	0	0	0	0	0	0	0	0	0	0	0	0	0	0	0	0	0	0	0	0	0	0	0	0	0	0
dme-mir-2a-1_3p	2809	2358	6132	2602	2757	2548	2564	5585	2269	2547	2575	2194	5590	2702	2428	1828	3844	3811	4484	2689	2969	2946	2793	3767	4315	3008	2905	4734	3541	2826	5757	1337	1343	1390	1271	1746
dme-mir-2a-1_5p	88	89	58	92	91	64	88	83	49	74	85	115	77	80	80	73	59	38	57	50	52	45	85	88	108	73	63	84	96	43	101	41	31	29	41	42
dme-mir-2a-2_3p	2835	2523	6545	2781	2857	2676	2655	5620	2253	2572	2719	2393	5786	2878	2508	1957	4006	3997	4563	2891	2985	3020	3106	3896	4552	3149	2967	4918	3803	2883	5829	1383	1484	1440	1325	1820
dme-mir-2a-2_5p	5032	5429	4248	4291	4763	3643	4268	3916	3489	4507	5017	5621	5217	3352	4681	5601	3885	3139	2724	1554	1448	2628	9383	5229	10899	7156	5489	5170	7389	6104	6235	2753	2436	2515	2616	2343
dme-mir-2b-1_3p	6517	5989	10493	6161	5953	5456	5496	9686	5832	6097	6357	6003	11177	5264	5873	6440	8017	5938	6548	5794	5709	7562	6937	8081	12161	7048	6012	12500	7654	7452	10903	3260	3043	2977	3251	4825
dme-mir-2b-1_5p	2	1	19	0	6	3	3	16	4	1	4	2	13	3	7	3	10	9	8	5	5	6	0	6	18	0	8	9	8	3	14	2	5	0	4	6
dme-mir-2b-2_3p	6454	5877	10493	6159	5860	5330	5568	9643	5855	5861	6436	5855	11069	5264	6022	6571	8143	5776	6567	5741	5668	7591	6973	8200	12126	7358	6208	12408	7854	7425	10710	3080	2991	2993	3245	4819
dme-mir-2b-2_5p	1865	1877	1558	2303	1962	1709	1606	1461	1986	1940	1930	2195	1506	1497	1957	1770	1187	1043	1066	1123	1627	1353	2187	2042	3185	1992	1897	1790	1924	1779	2376	953	997	1151	1033	1114
dme-mir-2c_3p	226	211	500	167	216	167	195	490	125	189	170	179	511	161	152	190	432	306	299	185	163	283	161	242	370	210	255	406	286	168	424	88	80	86	62	88
dme-mir-2c_5p	414	530	339	481	485	542	642	460	585	698	501	596	362	554	362	423	411	331	231	501	364	633	688	464	156	400	385	342	432	382	374	211	196	246	162	114
dme-mir-3_3p	20	19	64	20	18	14	21	45	10	17	134	195	305	10	18	25	13	0	6	23	44	29	24	13	17	32	24	71	29	24	65	14	8	8	5	17
dme-mir-3_5p	0	0	0	0	0	0	0	0	0	0	0	0	0	0	0	0	0	0	0	0	0	0	0	0	0	0	0	0	0	0	0	0	0	0	0	0
dme-mir-303_3p	0	0	0	1	0	0	0	0	0	0	1	0	0	2	0	0	0	0	0	0	0	1	0	0	0	0	0	0	0	0	2	0	0	0	0	0
dme-mir-303_5p	0	6	0	0	1	0	0	1	0	0	1	0	0	2	1	0	0	0	0	0	0	0	0	0	0	3	0	0	3	0	1	0	0	0	0	0
dme-mir-304_3p	30	26	18	23	24	21	21	23	10	19	19	23	52	24	40	3	31	11	14	17	14	27	6	11	19	12	24	34	16	14	48	7	11	6	7	10
dme-mir-304_5p	7582	6976	5819	5907	6710	5602	5801	6634	4148	3774	6199	6023	8091	6006	6900	2309	1514	4401	2490	1418	1573	4370	5002	7038	5745	8111	8546	11347	8775	8043	14552	2660	3973	3357	3494	4004
dme-mir-305_3p	2873	2699	2715	2354	2349	2337	2169	2370	2384	2476	2272	1862	2091	2364	2739	1932	607	1626	824	1674	1877	1125	2333	2991	3397	2570	2030	1647	2482	2256	1828	1429	1354	1475	1294	1283
dme-mir-305_5p	14117	13753	14887	19058	14860	16322	10787	5590	12495	11097	11881	13541	5518	15514	16569	3094	3374	8141	4784	2164	2588	850	8464	7556	13655	11561	12515	4157	8238	7023	2347	4715	5447	5136	5153	1268
dme-mir-306_3p	38	35	129	42	32	42	41	115	47	52	29	42	125	28	27	46	176	38	86	61	43	74	113	73	115	55	32	98	64	54	138	25	29	23	16	48
dme-mir-306_5p	17527	17286	13191	14304	16837	15830	17216	14456	14401	21242	12133	13917	12002	14138	13342	5186	8756	6027	4979	3538	2502	4784	14746	11534	16328	11403	7672	11960	11598	9380	15539	4813	3313	2907	4025	5524
dme-mir-307a_3p	5732	5914	4919	7188	6385	6930	6296	3991	7251	6731	6996	6555	4717	7044	5415	1828	4092	4217	3313	1717	1297	1795	9705	4948	5659	9805	8212	3903	7333	5917	2789	3689	3338	3485	3356	1228
dme-mir-307a_5p	1115	1184	1865	1104	1092	1154	1389	1853	1107	1533	1141	1375	1902	1171	1118	314	1715	643	1223	187	132	186	1369	698	1229	1273	957	1434	929	681	1774	278	279	253	324	303
dme-mir-307b_3p	4	15	6	8	6	1	6	7	11	9	1	1	6	2	4	5	1	2	2	2	0	2	3	1	4	9	4	6	5	0	7	2	3	2	2	2
dme-mir-307b_5p	0	0	0	0	2	0	1	0	1	0	0	0	0	1	0	0	0	0	0	0	0	0	0	0	0	0	0	0	0	0	0	0	0	0	0	0
dme-mir-308_3p	356	388	434	245	336	236	307	374	228	283	316	323	412	244	266	33	298	33	213	24	13	10	18	15	369	105	95	141	27	16	58	15	14	8	11	12
dme-mir-308_5p	140	112	173	147	118	101	74	145	48	82	124	121	209	98	158	53	146	73	104	44	60	89	70	97	317	111	119	190	93	92	138	97	127	130	123	109
dme-mir-309_3p	0	0	0	1	0	0	1	5	0	1	11	6	11	1	0	0	3	0	0	2	14	2	0	0	0	0	0	2	0	0	2	1	0	0	0	0
dme-mir-309_5p	0	0	0	0	0	0	0	0	0	0	1	0	0	0	0	0	0	0	0	0	0	1	0	0	0	0	0	0	0	0	0	0	0	0	0	0
dme-mir-310_3p	3	2	1	0	2	8	6	5	0	0	3	0	0	4	4	0	1	9	2	0	0	0	0	0	3	0	8	2	0	8	12	0	0	0	0	0
dme-mir-310_5p	0	0	0	0	0	2	1	0	0	0	1	0	0	2	1	3	0	2	0	1	0	0	0	0	1	0	0	0	3	3	0	0	0	0	1	0
dme-mir-311_3p	30	73	25	3	64	81	78	100	3	3	73	53	50	71	79	8	13	286	26	10	23	3	12	6	20	38	105	21	85	127	76	2	2	0	33	5
dme-mir-311_5p	1	3	0	0	0	8	5	5	0	2	1	1	0	6	1	0	0	24	2	2	1	0	0	0	3	3	4	1	0	0	1	0	0	0	0	0
dme-mir-312_3p	27	38	8	6	30	53	43	47	6	4	49	37	17	44	46	20	7	189	23	8	14	4	18	5	30	35	30	11	37	65	38	4	2	9	18	2
dme-mir-312_5p	3	5	3	1	3	4	6	9	0	0	0	0	1	7	8	0	1	2	1	0	1	1	0	0	4	0	0	2	0	5	3	0	0	0	1	0
dme-mir-313_3p	2	5	3	2	4	5	4	5	0	3	6	4	5	3	4	3	4	9	2	1	1	1	0	0	2	0	6	3	5	11	4	1	0	3	2	0
dme-mir-313_5p	0	0	0	0	2	1	2	3	0	0	1	2	6	0	2	0	1	4	1	0	2	2	0	2	1	0	0	1	0	3	2	0	0	0	0	0
dme-mir-314_3p	836	1158	263	6	748	453	1211	884	4	27	959	723	234	1157	1116	8	8	304	46	2	3	5	15	1	3	6	308	180	141	187	576	2	2	2	13	1
dme-mir-314_5p	2	1	0	0	2	1	1	4	0	0	2	0	0	4	3	0	0	4	1	0	0	0	0	0	0	0	4	0	5	8	6	0	0	0	0	0
dme-mir-315_3p	18	0	29	10	21	16	17	35	21	13	18	16	21	20	16	20	34	13	23	4	4	7	15	18	23	20	22	31	29	24	42	8	6	0	13	9
dme-mir-315_5p	8273	6906	3124	9914	8043	9230	7531	3844	11118	8013	8266	7444	3012	8103	6675	2563	3649	2837	4914	4971	5048	5204	4658	3980	5545	4136	4409	5669	4486	4203	5979	1570	1518	1692	1358	1923
dme-mir-316_3p	16	21	25	28	25	12	12	11	13	8	9	11	12	21	26	13	7	35	17	29	34	14	9	9	22	6	4	6	13	19	19	11	14	14	22	15
dme-mir-316_5p	736	683	411	402	443	365	362	405	443	451	401	504	386	348	596	701	387	317	213	251	308	401	301	603	710	421	526	693	611	507	857	278	347	339	303	351
dme-mir-317_3p	1098516	1039811	984434	962672	969806	842630	846381	958997	965751	1013643	1007809	1098987	1107804	846599	911707	1295638	780781	705621	376640	400187	369432	740443	2785333	1323795	1591085	2219351	1480250	1405013	1757793	1522410	1313383	823111	795980	853267	756941	454422
dme-mir-317_5p	683	765	816	758	691	835	777	1110	838	755	702	560	1029	765	676	332	645	311	539	528	454	616	1314	661	628	581	474	846	536	569	1104	244	233	249	279	443
dme-mir-318_3p	24	24	32	14	7	19	19	15	25	32	15	29	21	20	23	41	20	1424	29	45	67	31	18	31	41	38	14	35	27	14	32	11	11	15	26	11
dme-mir-318_5p	0	0	0	0	0	0	0	0	0	0	0	0	0	0	0	0	0	0	0	0	1	0	0	0	0	0	0	0	0	0	0	0	0	0	0	0
dme-mir-31a_3p	81	83	117	91	85	102	101	103	87	75	83	50	79	92	79	58	60	47	81	84	56	64	106	64	73	50	36	63	67	35	50	30	45	21	28	20
dme-mir-31a_5p	14874	14868	10233	15630	16944	17880	18315	11625	16421	17101	12713	12806	10163	17634	16327	9693	7326	10774	9179	10812	8678	8172	25817	11916	12255	11932	9943	9114	11790	11766	10890	6135	5320	5498	5310	3691
dme-mir-31b_3p	1	0	1	0	1	0	1	1	0	0	1	1	1	1	2	0	0	0	1	0	0	0	0	0	0	0	0	1	3	0	3	0	0	0	0	0
dme-mir-31b_5p	433	460	137	45	440	384	464	327	98	91	393	405	89	523	533	48	21	370	56	44	33	45	213	47	47	120	423	146	742	1003	645	27	39	51	75	21
dme-mir-33_3p	0	0	0	192	130	0	0	0	140	0	275	204	0	90	165	0	199	0	150	0	0	0	0	0	429	210	243	0	0	0	0	81	100	84	83	0
dme-mir-33_5p	17348	19047	34479	14271	16039	11193	12159	30106	12447	14652	15654	18104	37788	10631	15015	12064	18391	6521	9623	7288	6617	11290	19203	15118	31800	19158	14216	27570	15251	12612	31477	6042	6298	5483	6172	8903
dme-mir-34_3p	540	460	746	791	558	715	556	861	557	500	544	491	848	619	643	317	379	610	595	690	605	306	307	801	494	777	696	402	777	624	165	352	332	336	376	185
dme-mir-34_5p	170372	191689	284169	174816	157862	127427	135404	276571	152426	151751	165077	170805	296511	138103	154159	113716	82662	35688	51009	99560	99643	172351	180137	222951	193258	209350	166626	236676	189055	165534	150613	78783	76709	90073	81257	109085
dme-mir-3641_3p	0	0	0	1	0	2	1	2	2	2	0	1	1	0	0	0	0	2	0	2	2	0	0	0	0	0	2	2	0	0	2	0	2	0	1	1
dme-mir-3641_5p	0	0	0	0	0	0	0	0	0	0	0	0	0	0	0	0	0	0	0	0	0	0	0	0	0	0	0	0	0	0	0	0	0	0	0	0
dme-mir-3642_3p	1	0	1	3	2	1	0	2	0	0	0	0	0	2	0	3	0	0	0	0	1	1	0	1	1	0	0	2	0	0	0	0	0	0	0	0
dme-mir-3642_5p	0	2	0	1	1	0	2	1	1	0	1	1	0	1	0	0	1	0	0	1	1	0	0	1	1	0	0	0	0	3	0	0	0	0	0	0
dme-mir-3643_3p	0	0	0	0	0	0	0	0	0	0	0	0	0	0	0	0	0	0	0	0	0	0	0	0	0	0	0	0	0	0	0	0	0	0	0	0
dme-mir-3643_5p	0	0	0	0	0	0	0	0	0	0	0	0	0	0	0	0	0	0	0	0	0	0	0	0	0	0	0	0	0	0	0	0	0	0	0	0
dme-mir-3644_3p	0	0	0	0	0	0	0	1	0	0	0	0	1	0	2	0	1	0	0	1	0	1	0	0	0	0	0	1	0	0	1	0	0	0	0	0
dme-mir-3644_5p	0	0	0	0	0	0	0	0	0	0	1	0	0	0	0	0	0	0	0	0	1	0	0	0	0	0	0	0	0	0	0	0	0	0	0	0
dme-mir-3645_3p	0	1	0	1	1	0	1	1	0	1	0	1	1	0	0	0	0	0	1	1	1	0	3	0	0	3	2	0	0	3	0	0	0	0	0	0
dme-mir-3645_5p	1	2	0	0	0	0	1	1	0	1	0	0	0	0	0	0	0	0	0	0	0	1	0	0	0	0	0	0	0	0	0	0	0	0	0	0
dme-mir-375_3p	2501	3613	868	1212	2503	2127	3632	2004	1986	1777	2960	2613	889	2891	3527	803	453	1147	249	473	416	484	2127	1208	768	1685	2658	1653	3285	4398	3191	822	744	858	799	526
dme-mir-375_5p	2	3	0	0	0	1	3	2	0	1	0	0	1	2	1	0	1	0	1	0	0	0	0	0	0	0	0	0	3	0	1	0	0	0	0	0
dme-mir-4_3p	13	14	12	12	13	11	12	5	24	18	124	134	60	7	22	48	13	49	26	5	102	7	15	16	7	35	16	22	16	27	30	7	12	3	5	4
dme-mir-4_5p	1	0	4	2	3	2	0	0	1	1	11	18	1	1	2	0	1	0	1	0	1	0	3	0	1	0	2	1	0	0	1	0	0	2	1	0
dme-mir-4908_3p	1	0	0	0	0	0	0	0	0	0	0	0	0	0	0	0	0	0	0	0	0	0	0	0	0	0	0	0	0	0	0	0	0	0	0	0
dme-mir-4908_5p	1	0	0	2	0	1	0	0	0	0	0	1	0	0	0	0	1	0	0	0	1	0	3	0	0	0	0	1	0	0	0	0	0	0	0	0
dme-mir-4909_3p	1	1	1	1	1	0	1	0	2	2	4	0	2	2	1	3	1	0	1	2	1	2	0	0	0	6	2	1	3	0	3	0	0	0	1	0
dme-mir-4909_5p	0	0	0	0	0	0	0	1	0	3	1	2	1	1	1	0	0	0	0	2	0	1	3	1	1	0	0	0	0	0	0	0	0	0	0	0
dme-mir-4910_3p	0	0	0	0	0	0	0	0	0	0	0	0	0	0	0	0	0	0	0	0	0	0	0	0	0	0	0	0	0	0	0	0	0	0	0	0
dme-mir-4910_5p	6	7	29	6	11	12	9	27	12	11	5	12	29	8	8	3	38	11	19	15	13	14	0	7	12	6	10	31	5	8	33	4	0	0	2	6
dme-mir-4911_3p	0	0	0	0	0	0	0	0	0	0	0	0	0	0	0	0	0	0	0	0	0	0	0	1	0	0	0	0	0	0	2	0	0	0	0	0
dme-mir-4911_5p	0	0	0	0	0	0	0	0	0	0	0	0	0	0	0	0	0	0	0	0	0	0	0	0	0	0	0	0	0	0	0	0	0	0	0	0
dme-mir-4912_3p	0	0	0	0	0	0	0	0	0	0	0	0	0	0	0	0	0	0	0	0	0	0	0	0	0	0	0	0	0	0	0	0	0	0	0	0
dme-mir-4912_5p	0	0	0	0	0	0	1	0	1	0	1	1	1	1	0	0	0	2	1	1	0	1	0	0	0	0	0	0	0	0	0	0	0	0	0	1
dme-mir-4913_3p	5	5	3	5	6	4	3	9	3	3	3	2	3	3	7	0	4	2	5	1	1	2	0	2	2	0	4	4	3	5	7	0	2	2	0	1
dme-mir-4913_5p	3	1	0	3	4	2	1	3	2	1	3	5	1	0	3	3	1	0	1	1	1	0	3	2	1	6	0	1	5	3	1	0	2	0	1	1
dme-mir-4914_3p	0	0	0	2	1	3	3	2	0	0	1	0	1	3	2	0	0	0	1	0	0	1	3	0	0	0	0	1	5	0	0	0	0	0	0	0
dme-mir-4914_5p	0	1	0	0	0	0	0	0	0	1	0	0	0	0	0	0	0	0	0	0	0	1	0	0	0	0	0	0	0	0	0	0	0	0	0	0
dme-mir-4915_3p	0	0	0	1	0	0	0	0	0	0	0	0	0	0	0	0	0	0	0	0	0	0	0	0	0	0	0	0	0	0	0	0	0	0	0	0
dme-mir-4915_5p	0	0	0	0	1	1	0	2	1	0	1	1	0	0	2	0	1	2	0	0	1	1	0	0	1	0	0	0	0	0	2	0	0	0	0	0
dme-mir-4916_3p	3	3	4	4	4	5	1	4	0	0	4	2	6	10	11	3	2	4	1	4	4	11	0	10	7	20	14	18	13	0	18	6	5	0	7	4
dme-mir-4916_5p	0	0	0	1	0	0	0	0	0	0	0	0	1	0	0	0	0	2	0	0	1	1	0	0	0	3	2	1	0	0	0	0	2	0	0	1
dme-mir-4917_3p	0	0	0	0	0	0	0	0	0	0	0	0	0	0	0	0	0	0	0	0	0	0	0	0	0	0	0	0	0	0	0	0	0	0	0	0
dme-mir-4917_5p	0	0	0	0	0	0	0	0	0	0	0	0	0	0	0	0	0	0	0	0	0	0	0	0	0	0	0	0	0	0	0	0	0	0	0	0
dme-mir-4918_3p	0	1	0	1	1	1	1	1	1	0	1	0	3	1	2	0	1	0	0	1	1	0	0	1	0	0	0	1	0	3	0	0	0	0	0	0
dme-mir-4918_5p	0	0	0	0	0	0	1	0	0	0	0	0	0	0	0	0	0	0	0	0	0	0	0	0	0	0	0	0	0	0	0	0	0	0	0	0
dme-mir-4919_3p	17	33	14	19	26	20	28	13	22	29	25	34	14	23	21	18	6	7	4	15	12	7	18	27	15	26	16	18	21	33	20	16	15	14	8	14
dme-mir-4919_5p	0	1	0	0	0	0	0	0	1	1	0	1	0	0	0	0	0	0	0	0	0	0	0	0	0	0	0	1	0	0	0	0	0	0	0	0
dme-mir-4939_3p	1	0	0	1	1	1	2	0	0	0	4	1	0	1	0	0	0	0	0	0	0	0	0	0	0	0	0	0	0	0	0	0	2	0	0	0
dme-mir-4939_5p	0	0	0	0	0	0	0	0	0	0	0	0	0	0	0	0	0	0	0	0	0	0	0	0	0	0	0	0	0	0	0	0	0	0	0	0
dme-mir-4940_3p	4	2	0	1	2	0	1	1	0	0	5	0	7	0	1	0	3	0	5	2	0	0	3	3	5	0	2	2	0	0	2	1	2	0	0	2
dme-mir-4940_5p	13	15	7	1	3	2	2	1	2	1	26	25	21	6	5	25	8	38	22	5	1	0	43	16	22	15	16	8	11	3	3	8	8	11	8	4
dme-mir-4941_3p	0	0	0	0	0	0	0	0	0	0	0	0	0	1	0	0	0	0	0	0	0	1	0	0	0	0	0	0	0	0	0	0	2	0	0	0
dme-mir-4941_5p	0	0	0	0	0	0	0	0	0	0	0	1	0	0	0	0	0	0	1	0	0	0	0	0	0	0	0	0	0	0	2	0	0	0	0	0
dme-mir-4942_3p	1	3	4	0	0	0	1	3	4	3	2	1	2	2	1	3	1	0	2	0	1	1	0	0	1	0	4	1	0	0	2	1	2	0	0	1
dme-mir-4942_5p	0	0	0	0	0	0	0	0	0	0	0	0	0	0	0	0	0	0	0	0	0	0	0	0	0	0	0	0	0	0	0	0	0	0	0	0
dme-mir-4943_3p	4	9	6	9	6	10	6	5	4	3	4	4	6	6	8	10	6	11	11	4	6	4	6	5	10	6	2	3	0	3	6	2	5	6	1	1
dme-mir-4943_5p	0	0	0	0	0	0	0	0	0	0	0	0	0	0	0	0	0	0	0	0	0	0	0	0	0	0	0	0	0	0	0	0	0	0	0	0
dme-mir-4944_3p	0	0	0	0	1	0	1	0	0	0	0	0	1	0	0	0	0	0	0	0	0	1	0	1	1	0	0	0	0	0	0	0	0	0	0	0
dme-mir-4944_5p	0	0	0	0	1	0	1	1	0	0	0	0	1	0	0	0	0	2	0	2	0	1	0	0	1	0	0	0	0	0	0	1	0	0	0	0
dme-mir-4945_3p	0	1	0	0	0	0	0	0	0	0	0	0	0	0	0	0	0	0	0	0	0	0	0	0	0	0	0	0	3	0	1	0	0	0	1	0
dme-mir-4945_5p	0	0	0	0	0	0	1	0	0	1	0	0	0	0	3	0	4	0	0	0	1	4	0	0	1	3	2	8	0	3	6	0	2	0	0	3
dme-mir-4946_3p	0	0	0	0	0	0	0	0	0	0	0	0	0	0	0	0	0	0	0	0	0	0	0	0	0	0	0	0	0	0	0	0	0	0	0	0
dme-mir-4946_5p	0	0	0	1	2	0	0	0	0	0	1	0	0	0	0	0	0	0	0	2	1	1	0	1	0	0	2	0	0	0	0	0	0	0	0	0
dme-mir-4947_3p	0	0	0	0	0	0	1	0	1	0	0	0	1	0	0	0	0	0	0	2	0	0	0	0	1	0	0	0	0	0	0	0	0	0	1	0
dme-mir-4947_5p	0	0	3	0	0	0	1	1	1	2	0	0	1	0	2	3	1	2	0	0	1	1	0	1	2	0	2	0	0	5	0	1	3	0	1	1
dme-mir-4948_3p	0	0	0	0	0	0	0	0	0	0	0	0	0	0	0	0	0	0	0	0	0	0	0	0	0	0	0	0	0	0	0	0	0	0	0	0
dme-mir-4948_5p	0	0	0	0	0	0	0	0	0	0	0	0	0	0	0	0	0	0	0	0	0	0	0	0	0	0	0	0	0	0	0	0	0	0	0	0
dme-mir-4949_3p	0	0	1	1	2	2	1	0	1	1	1	0	2	1	1	0	1	0	1	0	0	2	0	0	1	0	0	1	0	0	1	0	0	0	0	0
dme-mir-4949_5p	1	1	1	1	0	2	1	1	2	1	0	0	2	1	1	0	1	4	1	1	1	1	0	3	1	6	2	1	0	0	1	0	0	0	0	0
dme-mir-4950_3p	0	0	0	0	0	0	0	0	1	0	0	0	0	0	0	0	0	0	0	1	1	0	0	0	0	0	2	0	0	0	0	0	0	0	0	0
dme-mir-4950_5p	0	0	0	1	0	0	0	0	0	0	0	1	0	0	0	0	0	0	0	0	0	0	0	0	0	0	0	0	0	0	0	0	0	0	0	0
dme-mir-4951_3p	8	8	10	10	15	10	9	5	22	15	21	12	13	16	20	5	6	4	2	5	2	1	6	26	8	29	36	6	16	19	10	12	5	8	5	1
dme-mir-4951_5p	154	148	127	178	147	170	158	161	185	145	177	203	164	188	183	58	36	60	51	78	108	111	195	110	65	114	119	125	128	100	106	52	52	65	43	68
dme-mir-4952_3p	7	7	7	8	4	8	6	9	5	5	10	8	6	3	3	0	4	16	9	2	3	1	6	4	6	6	2	6	8	0	4	4	8	5	0	2
dme-mir-4952_5p	61	63	69	67	73	55	49	41	57	65	71	68	62	66	46	38	49	47	32	27	22	32	170	55	67	53	53	44	43	41	55	25	29	20	34	25
dme-mir-4953_3p	1	0	0	2	1	0	0	0	0	0	1	0	0	0	0	0	0	0	0	0	1	0	0	1	0	0	0	0	0	0	2	0	0	0	0	0
dme-mir-4953_5p	0	0	0	0	0	0	0	0	0	0	0	0	0	0	0	0	0	0	0	0	0	0	0	0	0	0	0	0	0	0	0	0	0	0	0	0
dme-mir-4954_3p	0	0	0	0	0	0	0	0	0	0	0	0	0	0	0	0	0	0	0	1	0	0	0	0	0	0	0	0	0	0	0	0	0	0	0	0
dme-mir-4954_5p	0	0	0	0	0	0	0	0	0	0	0	0	0	0	0	0	0	0	0	0	0	0	0	0	0	0	0	0	0	0	0	0	0	0	0	0
dme-mir-4955_3p	0	0	0	2	0	0	0	0	0	0	0	1	0	0	0	0	0	0	0	0	0	0	0	0	0	0	0	0	0	0	0	0	0	0	0	0
dme-mir-4955_5p	0	0	0	3	1	2	2	1	0	2	1	1	0	0	0	0	0	0	0	0	0	0	0	0	0	0	0	0	0	0	1	0	0	0	0	0
dme-mir-4956_3p	1	1	0	3	0	1	2	0	2	1	0	1	2	2	0	0	1	2	1	1	0	1	6	1	2	3	4	1	3	0	0	2	0	0	1	0
dme-mir-4956_5p	0	0	0	0	0	0	0	0	0	0	0	0	0	0	0	0	0	0	0	1	0	0	0	0	0	0	0	0	0	3	0	0	0	0	0	0
dme-mir-4957_3p	3	0	3	1	0	3	3	1	2	3	3	0	2	2	1	0	3	2	1	2	0	1	3	2	1	3	0	1	3	0	2	0	0	0	2	1
dme-mir-4957_5p	0	0	0	0	0	0	0	0	0	0	0	0	0	1	0	0	0	0	0	0	0	1	3	0	0	0	0	0	0	0	0	0	0	0	0	0
dme-mir-4958_3p	2	1	0	0	0	0	0	0	0	1	0	0	0	2	1	0	0	0	0	0	0	1	0	1	0	0	0	2	3	0	0	0	0	2	0	0
dme-mir-4958_5p	13	6	4	6	8	7	9	5	13	15	12	11	4	7	12	3	0	2	1	0	0	1	15	6	2	0	10	6	5	19	3	2	0	2	4	2
dme-mir-4959_3p	0	0	0	0	0	0	0	0	0	0	0	0	0	0	0	0	1	0	0	0	0	0	0	0	0	0	0	0	0	0	0	0	0	0	0	0
dme-mir-4959_5p	0	0	0	0	0	0	0	0	0	0	0	0	0	0	0	0	0	0	0	0	0	0	0	0	0	0	0	0	0	0	0	0	0	0	0	0
dme-mir-4960_3p	22	34	19	21	20	18	27	26	16	16	19	22	25	13	18	13	12	18	19	27	21	25	33	13	18	23	12	25	27	30	19	8	5	14	16	14
dme-mir-4960_5p	0	1	0	3	5	1	1	0	1	1	2	0	0	4	0	0	0	2	0	1	1	0	3	1	1	0	2	1	0	3	0	0	0	0	1	0
dme-mir-4961_3p	5	2	0	3	0	1	1	1	5	4	2	0	1	4	2	0	2	2	1	2	2	4	3	2	2	3	6	1	3	5	2	0	2	2	5	1
dme-mir-4961_5p	2	1	7	0	2	1	1	4	0	3	0	4	2	3	1	0	3	2	2	5	3	1	3	3	3	6	0	3	0	0	1	1	2	6	0	1
dme-mir-4962_3p	1	3	0	3	4	2	2	1	3	1	0	0	0	1	2	3	1	13	2	2	3	2	0	0	2	9	2	0	0	3	0	1	2	2	4	1
dme-mir-4962_5p	0	1	0	0	3	0	0	0	1	1	0	0	2	2	0	0	1	0	0	1	0	0	0	1	0	0	2	0	0	0	0	0	0	0	0	1
dme-mir-4963_3p	9	10	7	13	7	8	12	14	7	10	10	21	14	6	13	5	11	4	5	11	9	7	24	5	14	3	2	17	16	14	17	8	9	2	9	6
dme-mir-4963_5p	0	0	0	0	0	0	1	0	0	0	0	0	0	0	0	0	0	0	0	0	0	0	0	3	0	0	0	1	0	0	1	0	0	0	0	0
dme-mir-4964_3p	1	1	0	0	0	1	2	2	1	1	1	2	1	2	4	0	1	2	1	2	2	1	0	1	1	0	2	0	0	0	0	0	2	0	1	0
dme-mir-4964_5p	0	0	0	0	0	0	0	0	0	0	0	0	0	0	0	0	0	0	0	0	0	0	0	0	0	0	0	0	0	0	0	0	0	0	0	0
dme-mir-4965_3p	0	0	0	0	0	0	0	0	0	0	0	0	0	0	0	0	0	0	0	0	0	0	0	0	0	0	0	0	0	0	0	0	0	0	0	0
dme-mir-4965_5p	0	0	0	0	0	0	1	0	0	0	0	0	0	0	0	0	0	0	0	0	0	0	0	0	0	0	0	0	0	0	0	1	0	0	0	0
dme-mir-4966_3p	1	0	0	0	2	0	2	4	1	2	3	4	0	2	4	0	0	0	0	0	0	0	0	0	0	0	2	0	3	0	2	0	0	0	0	0
dme-mir-4966_5p	0	3	0	0	1	2	2	5	0	0	1	1	1	4	3	0	0	0	0	0	1	0	0	0	0	0	2	0	0	0	5	0	0	0	1	0
dme-mir-4967_3p	0	0	0	0	0	0	0	0	0	0	0	0	0	0	0	0	0	0	0	0	0	0	0	0	0	0	0	0	0	0	0	0	0	0	0	0
dme-mir-4967_5p	0	0	0	0	0	0	0	0	0	0	0	0	0	0	0	0	0	0	0	0	0	0	0	0	0	0	0	0	0	0	0	0	0	0	0	0
dme-mir-4968_3p	1	0	1	0	1	3	1	1	2	2	2	0	4	1	0	0	3	7	3	1	1	3	6	7	1	3	2	4	0	0	2	0	0	0	1	0
dme-mir-4968_5p	3	17	6	12	16	8	12	12	18	10	14	5	12	10	12	8	12	9	12	8	13	12	3	13	16	12	10	14	8	11	8	5	0	5	6	7
dme-mir-4969_3p	0	0	0	0	0	0	0	1	0	1	0	0	0	0	0	0	0	0	0	0	0	0	0	0	0	0	0	0	3	0	0	0	0	0	0	0
dme-mir-4969_5p	26	39	41	61	40	46	35	28	53	42	17	10	40	60	19	28	21	62	40	38	62	28	49	46	30	38	53	24	27	84	14	15	23	21	25	10
dme-mir-4970_3p	0	0	0	0	0	0	0	0	0	0	0	0	0	0	0	0	0	0	0	0	0	0	0	0	0	0	0	0	0	0	0	0	0	0	0	0
dme-mir-4970_5p	0	0	0	0	0	0	0	0	0	0	0	0	0	0	0	0	1	0	0	1	0	0	0	0	0	0	0	0	0	0	0	0	0	0	0	0
dme-mir-4971_3p	0	0	0	0	0	0	0	0	0	0	1	0	0	0	0	0	2	0	0	0	0	1	0	0	0	0	0	1	0	0	0	0	0	0	0	0
dme-mir-4971_5p	1	0	4	2	0	1	1	1	2	0	1	1	1	2	0	0	0	4	0	4	1	0	0	0	1	0	0	1	0	0	0	0	0	0	0	0
dme-mir-4972_3p	0	2	0	0	0	1	0	0	0	0	1	1	0	0	1	0	1	0	0	0	0	0	0	1	1	0	0	0	0	0	1	0	0	2	1	0
dme-mir-4972_5p	0	0	0	0	0	0	0	0	0	0	0	0	0	1	0	0	0	0	0	0	0	0	0	0	0	0	0	0	0	0	0	0	0	0	0	0
dme-mir-4973_3p	0	0	3	0	3	1	0	0	0	0	0	0	0	0	0	0	2	0	1	0	0	1	0	0	0	0	0	1	0	0	1	0	0	0	0	0
dme-mir-4973_5p	5	6	6	1	5	7	10	4	7	5	4	4	6	5	6	8	1	4	4	4	5	3	9	5	5	6	10	4	11	0	3	1	2	3	1	2
dme-mir-4974_3p	1	2	0	0	0	1	0	0	1	1	1	0	0	0	1	3	1	0	0	0	0	1	3	0	0	0	2	0	0	0	0	1	0	0	0	0
dme-mir-4974_5p	0	0	1	1	0	0	1	0	0	0	0	0	0	1	0	0	1	0	0	0	0	1	0	0	0	0	0	0	0	0	0	0	0	0	0	0
dme-mir-4975_3p	0	0	0	0	0	0	0	0	0	0	0	0	0	0	0	0	0	0	0	0	0	0	0	0	0	0	0	0	0	0	0	0	0	0	0	0
dme-mir-4975_5p	3	1	1	3	3	4	2	3	1	2	1	0	2	6	6	3	2	2	1	2	4	2	0	1	2	9	10	2	3	3	3	2	0	5	5	3
dme-mir-4976_3p	0	1	0	1	0	0	0	0	0	0	0	0	0	1	0	0	0	0	0	0	0	0	0	1	0	0	0	0	0	0	0	0	0	0	0	0
dme-mir-4976_5p	18	10	18	16	7	11	11	25	15	10	10	18	24	9	23	5	12	4	6	1	4	7	9	5	33	12	12	29	13	8	19	8	3	6	6	6
dme-mir-4977_3p	2	2	4	6	3	4	2	5	3	3	3	4	3	2	2	8	1	0	0	2	1	2	0	1	2	3	4	3	0	5	5	0	5	0	2	1
dme-mir-4977_5p	0	0	0	0	0	0	0	0	0	0	0	0	0	1	0	0	0	0	0	0	0	0	0	0	0	0	0	0	0	0	0	0	0	0	0	0
dme-mir-4978_3p	0	0	0	0	0	0	0	0	0	0	0	0	0	0	0	0	0	0	0	0	0	0	0	0	0	0	0	0	0	0	0	0	0	0	0	0
dme-mir-4978_5p	0	0	0	0	0	0	0	0	0	0	0	0	0	0	0	0	0	0	0	0	0	0	0	0	0	0	0	0	0	0	0	0	0	0	0	0
dme-mir-4979_3p	0	0	0	0	0	0	0	0	0	0	0	0	0	0	0	0	0	0	0	0	0	0	0	0	0	0	0	0	0	0	1	0	0	2	0	0
dme-mir-4979_5p	0	0	0	0	0	0	0	0	0	0	0	0	0	0	0	0	0	0	0	0	0	0	0	0	0	0	0	0	0	0	0	0	0	0	0	0
dme-mir-4980_3p	0	3	1	0	1	1	0	0	0	1	0	0	0	1	0	0	0	0	0	1	0	0	0	0	0	0	0	1	0	0	0	1	0	0	0	0
dme-mir-4980_5p	0	0	0	0	0	0	0	0	0	0	0	0	0	0	0	0	0	0	0	0	0	0	0	0	0	0	0	0	0	0	0	0	0	0	0	0
dme-mir-4981_3p	3	2	4	1	3	5	3	4	3	7	4	4	6	3	10	0	3	0	3	2	1	2	3	3	5	3	0	2	0	0	2	1	3	2	4	2
dme-mir-4981_5p	0	0	0	0	0	0	0	0	0	0	0	0	0	0	0	0	0	0	0	0	0	0	0	0	0	0	0	0	0	0	0	0	0	0	0	0
dme-mir-4982_3p	0	0	0	0	0	1	0	0	1	0	1	0	0	1	0	0	1	2	1	0	1	0	0	1	1	0	0	0	0	0	1	0	0	0	0	0
dme-mir-4982_5p	0	0	0	0	0	0	1	0	0	0	1	0	0	0	0	0	0	0	0	0	0	0	0	0	0	0	2	0	0	0	0	0	0	0	0	0
dme-mir-4983_3p	0	2	0	1	2	0	0	0	2	1	0	0	0	0	0	0	1	0	2	1	2	0	0	5	1	0	0	4	5	0	5	1	0	0	0	2
dme-mir-4983_5p	0	0	0	0	0	0	0	0	0	0	0	0	0	0	0	0	0	0	0	0	0	0	0	0	0	0	0	0	0	0	0	0	0	0	0	0
dme-mir-4984_3p	4	8	1	8	6	2	5	2	4	4	5	5	1	2	7	0	2	0	1	4	9	1	3	4	3	0	8	2	3	3	1	2	3	2	4	3
dme-mir-4984_5p	0	0	0	0	0	0	0	0	0	0	0	0	0	0	0	0	0	0	0	0	0	0	0	0	0	0	0	0	0	0	0	0	0	0	0	0
dme-mir-4985_3p	0	0	0	0	0	0	0	0	0	0	0	1	0	1	0	0	1	0	0	0	0	0	0	0	0	0	0	0	0	0	0	0	0	0	0	0
dme-mir-4985_5p	2	1	1	3	1	1	0	1	4	1	1	5	1	4	2	0	1	0	1	2	2	1	6	3	1	0	0	2	0	0	4	1	2	2	1	0
dme-mir-4986_3p	1	2	0	3	4	1	1	0	0	3	0	0	1	0	0	0	0	4	0	0	0	0	0	0	1	0	0	0	0	0	0	0	0	0	0	0
dme-mir-4986_5p	3	2	0	1	6	1	4	0	3	7	0	0	1	1	4	8	1	7	2	0	1	1	6	0	1	3	2	0	0	3	0	0	0	0	0	0
dme-mir-4987_3p	5	0	1	0	1	0	1	0	2	2	2	5	3	0	0	0	1	0	0	0	0	1	0	0	0	0	0	0	0	0	0	0	0	0	0	0
dme-mir-4987_5p	0	0	0	0	0	0	0	0	1	0	0	0	1	0	0	0	0	0	0	1	0	0	0	0	0	0	0	0	0	0	0	0	0	0	0	0
dme-mir-5_3p	2	6	4	3	5	3	2	2	2	4	10	13	21	1	2	8	5	2	4	2	18	5	0	1	4	3	2	7	3	5	13	0	0	0	0	3
dme-mir-5_5p	72	86	46	77	70	66	62	25	100	55	694	856	167	60	80	109	18	184	111	23	246	24	140	99	64	181	172	71	136	190	67	57	60	47	46	23
dme-mir-5613_3p	51	38	36	32	20	26	42	29	8	13	32	27	38	29	53	0	2	7	4	11	7	12	27	11	7	15	4	19	5	16	21	4	3	6	9	6
dme-mir-5613_5p	0	0	0	0	0	0	0	0	0	0	0	0	0	0	0	0	0	0	0	0	0	0	0	0	0	0	0	0	0	0	0	0	0	0	0	0
dme-mir-5614_3p	0	0	0	0	0	0	0	0	0	0	0	0	0	2	0	0	0	0	0	0	0	0	0	0	0	0	0	0	0	0	1	0	0	0	0	0
dme-mir-5614_5p	0	1	0	0	0	0	1	1	0	0	0	0	0	2	0	0	0	0	0	0	0	0	0	0	0	0	0	0	0	3	3	0	0	0	0	0
dme-mir-6-1_3p	1	0	0	2	1	0	0	0	1	0	5	5	0	0	0	0	1	0	0	1	1	0	0	0	0	0	0	1	0	0	2	0	0	2	0	0
dme-mir-6-1_5p	0	0	0	0	0	0	0	0	0	0	0	0	1	0	1	0	0	0	0	0	0	0	0	0	0	0	0	0	0	0	0	0	0	0	0	0
dme-mir-6-2_3p	0	1	0	1	0	0	0	0	0	0	4	4	0	0	0	0	1	0	2	0	1	0	0	0	0	3	0	1	0	3	2	1	0	2	0	0
dme-mir-6-2_5p	3	1	0	0	0	0	0	0	0	1	4	5	3	0	0	3	0	0	0	0	0	0	0	1	1	0	0	0	0	0	0	2	2	0	1	0
dme-mir-6-3_3p	3	0	0	0	0	0	1	0	0	0	3	4	1	0	1	3	0	0	1	2	1	1	3	1	0	0	0	0	0	0	1	0	0	0	0	1
dme-mir-6-3_5p	0	1	1	0	1	0	0	0	0	0	1	1	1	2	3	0	0	0	0	0	0	0	0	0	0	0	0	0	0	3	0	1	0	0	0	0
dme-mir-7_3p	141	148	95	159	153	129	130	83	138	114	156	104	125	123	116	63	80	35	32	64	33	92	67	114	122	105	142	216	120	119	220	54	71	81	84	74
dme-mir-7_5p	124354	108408	100423	163825	128616	131645	109730	84562	176550	117506	139506	118128	123680	152066	121859	46239	36999	85877	45553	44289	61071	86992	106972	101193	107666	102457	155003	128642	114242	111645	79682	46953	85266	81667	74817	71835
dme-mir-79_3p	631	582	1136	785	672	762	751	1100	724	699	755	751	1094	751	705	598	616	586	680	625	559	611	721	865	1071	736	769	1499	793	700	1924	286	340	315	301	385
dme-mir-79_5p	112	131	116	121	116	113	117	102	138	132	101	88	137	103	81	35	61	58	39	38	38	35	189	109	110	146	150	90	155	141	85	75	71	84	76	45
dme-mir-8_3p	126668	125483	81604	186740	142161	115521	92611	38249	154173	93355	142495	129934	39492	78387	132437	23259	12605	25281	24304	43974	69128	32578	142817	97280	70277	88802	91900	35793	85309	106558	29273	55055	57788	50091	53524	24024
dme-mir-8_5p	15892	16771	24693	20912	18588	17017	17066	23881	20569	21898	15602	14221	26801	16247	22950	6951	4508	5430	6299	23182	23511	18117	18692	18997	15231	16868	14614	21164	17029	17528	12965	10101	8594	8013	8416	11031
dme-mir-87_3p	1777	1233	915	1551	933	989	550	428	1076	649	883	539	1447	997	977	213	223	1342	819	637	777	1304	2796	1723	395	1510	1777	1800	1687	1256	1183	644	1322	1249	1182	793
dme-mir-87_5p	35	33	32	25	17	22	9	17	19	15	16	7	86	23	21	15	12	64	34	30	19	65	137	86	23	111	47	66	88	65	42	39	40	47	34	48
dme-mir-927_3p	1245	1139	567	1547	1274	1268	1378	624	1570	1515	1278	1343	589	1308	1111	899	278	1085	541	735	663	518	2406	1112	970	1478	1255	969	1321	1388	839	917	608	730	607	491
dme-mir-927_5p	4206	3800	7777	5835	4618	5146	4518	8969	4975	4546	5224	5698	8669	4737	4918	7546	10527	4272	5036	7133	6844	9445	8266	6989	14349	5877	6145	16204	5732	6486	20894	2677	2815	2672	2523	5660
dme-mir-929_3p	331	359	346	337	337	338	383	348	349	409	368	355	412	326	300	273	358	268	202	169	142	218	584	272	398	336	287	356	312	361	407	155	110	89	105	117
dme-mir-929_5p	948	1042	903	769	1019	603	651	690	700	915	1250	1435	979	563	894	610	1004	257	329	295	324	713	949	730	1588	1089	959	1361	809	635	1671	348	398	338	340	312
dme-mir-92a_3p	3	3	3	6	11	6	10	8	2	12	6	10	9	5	7	10	10	13	10	8	4	4	9	13	4	3	10	14	11	11	19	5	3	6	6	5
dme-mir-92a_5p	157	144	484	158	162	197	159	524	100	128	213	204	607	168	192	167	345	157	811	271	323	253	286	392	129	210	196	605	232	222	558	119	88	95	92	246
dme-mir-92b_3p	82	80	66	87	77	62	73	109	117	79	212	172	170	85	117	43	32	49	45	59	68	47	70	123	105	111	105	131	93	114	134	54	63	57	43	63
dme-mir-92b_5p	1	1	0	1	0	0	0	0	0	1	1	0	0	0	1	0	0	0	0	0	0	0	0	0	0	0	0	0	0	0	0	0	0	0	0	0
dme-mir-932_3p	1290	1619	1482	1598	1422	1505	1564	1529	1790	1893	1298	1414	1617	1614	1238	1241	793	894	807	1360	1183	1275	4907	1879	1694	1878	1642	1845	1764	2405	1572	908	911	953	1039	985
dme-mir-932_5p	2504	2661	4532	4283	3514	3782	3161	3355	3822	2781	4831	4583	4039	3869	3313	876	2126	2056	3142	2270	2043	1474	4132	4481	3492	4203	5166	3016	3928	5147	2030	2176	3361	3489	2355	1189
dme-mir-954_3p	4	1	4	2	5	6	8	12	3	2	10	7	17	10	7	8	9	2	7	3	6	4	0	7	6	0	8	6	5	5	8	2	2	0	1	2
dme-mir-954_5p	212	251	229	210	226	316	282	316	204	309	439	583	386	273	294	291	101	279	204	264	282	123	380	236	164	277	146	205	238	203	141	95	110	78	69	116
dme-mir-955_3p	1	0	0	1	0	2	1	0	1	0	0	2	1	2	1	0	1	2	1	0	1	1	0	1	0	3	0	0	0	0	0	0	0	0	0	0
dme-mir-955_5p	1	2	8	3	4	7	6	2	5	7	1	8	3	11	4	3	8	16	18	12	14	1	3	4	1	6	2	3	3	8	0	0	0	0	1	2
dme-mir-956_3p	1916	2373	604	20	1854	1044	2095	1946	9	49	1800	1790	621	2407	2937	20	8	1681	26	10	18	14	186	17	28	23	1455	580	1911	3444	3272	11	22	12	247	8
dme-mir-956_5p	8	9	6	0	5	6	9	13	0	0	8	12	3	17	14	0	0	9	0	0	0	0	0	0	0	0	4	1	16	27	5	0	0	0	1	0
dme-mir-957_3p	18274	17249	18184	24044	20092	22469	21891	18383	25742	22690	17546	16743	20155	31264	18680	6652	13300	6151	7760	11448	16432	16279	16766	8305	12776	8435	16570	33306	10731	14483	33288	4745	7565	8235	7356	7966
dme-mir-957_5p	27	20	22	46	28	24	20	9	31	28	29	25	11	47	21	0	6	2	7	8	25	3	3	9	17	9	22	14	8	11	11	5	6	2	8	12
dme-mir-958_3p	46	52	25	1	54	21	59	63	0	0	44	47	22	47	81	0	1	33	4	0	0	1	3	1	0	0	26	25	43	65	136	0	0	0	6	0
dme-mir-958_5p	42	56	26	0	50	24	44	80	0	0	51	54	21	60	64	3	0	73	6	1	1	0	6	0	1	0	20	26	61	122	65	1	0	0	9	0
dme-mir-959_3p	26	70	14	0	51	54	72	98	3	2	43	46	15	53	81	0	1	4	1	5	16	2	9	4	1	3	32	16	69	122	65	1	2	2	0	1
dme-mir-959_5p	19	47	7	1	17	30	51	32	1	1	25	17	7	35	46	0	1	7	1	2	8	1	3	0	1	0	24	9	29	65	74	2	2	0	0	0
dme-mir-960_3p	8	27	19	3	20	26	31	45	1	3	32	19	15	37	33	3	2	0	1	2	5	2	12	5	1	3	20	9	27	84	37	5	0	0	0	1
dme-mir-960_5p	39	88	23	0	43	92	112	130	5	5	57	57	21	101	74	3	2	0	4	16	29	5	27	11	2	3	45	24	75	125	168	7	5	6	7	8
dme-mir-961_3p	8	10	3	0	10	8	12	9	0	0	11	11	3	9	12	0	3	2	1	2	2	1	0	0	0	0	8	1	3	5	22	0	0	0	0	1
dme-mir-961_5p	16	26	6	3	20	30	34	46	1	1	31	16	13	34	35	8	1	4	1	3	4	2	6	2	2	0	24	12	37	49	42	0	3	3	0	1
dme-mir-962_3p	0	2	0	0	0	0	0	0	0	0	0	0	0	0	0	0	0	0	0	0	0	0	0	0	0	0	0	0	0	0	0	0	0	0	0	0
dme-mir-962_5p	3	5	3	2	6	6	2	1	2	1	8	0	0	9	11	0	0	4	0	1	0	0	0	1	0	0	2	0	0	14	2	0	0	0	2	0
dme-mir-963_3p	4	2	1	0	4	5	5	5	0	0	1	2	0	7	7	0	0	2	0	1	0	0	0	1	0	0	4	0	3	3	9	0	0	0	1	0
dme-mir-963_5p	7	23	10	3	15	15	18	15	1	0	9	15	2	34	24	0	1	0	0	0	3	0	0	0	1	0	16	1	21	24	10	1	0	0	0	0
dme-mir-964_3p	0	2	0	0	0	1	1	0	0	0	0	0	0	1	1	0	0	0	0	0	0	1	0	0	0	0	0	0	0	0	2	0	0	0	0	0
dme-mir-964_5p	9	11	3	1	12	8	15	15	4	4	7	6	4	7	18	3	1	4	1	6	11	4	0	2	1	3	6	4	3	14	32	0	0	0	2	1
dme-mir-965_3p	132	89	70	104	122	88	91	56	72	80	109	110	63	71	127	48	212	87	56	24	31	72	119	128	197	114	130	151	147	89	293	60	63	69	57	50
dme-mir-965_5p	133	124	210	167	134	135	134	135	128	119	143	104	144	166	138	61	163	33	105	157	194	104	103	88	172	88	91	91	80	106	55	39	62	51	58	61
dme-mir-966_3p	0	0	0	0	0	0	0	2	0	0	0	0	0	1	0	0	0	0	0	0	1	0	0	0	0	0	0	0	0	0	0	0	0	0	0	0
dme-mir-966_5p	141	176	217	189	210	131	137	159	195	228	140	211	192	139	179	147	35	71	60	129	222	7	566	191	167	330	190	97	232	214	82	135	91	113	140	90
dme-mir-967_3p	0	3	4	0	1	1	2	1	1	1	3	6	1	1	1	0	0	0	0	0	1	0	0	1	1	0	2	1	0	0	1	0	0	2	0	1
dme-mir-967_5p	5	9	4	7	12	10	8	4	4	13	8	15	2	5	12	5	8	2	4	2	4	7	21	5	5	6	6	5	5	3	4	6	2	5	4	3
dme-mir-968_3p	0	0	0	0	0	0	0	0	0	0	0	0	0	0	0	0	0	0	0	0	0	0	0	0	0	0	0	0	0	0	0	0	0	0	0	0
dme-mir-968_5p	0	1	0	2	0	1	0	1	2	0	1	1	1	0	3	0	1	9	0	0	1	0	0	1	0	0	0	0	0	0	0	0	0	2	0	0
dme-mir-969_3p	87	98	95	99	111	73	80	65	61	61	85	77	111	68	64	132	51	111	75	23	18	14	164	95	67	88	85	100	99	119	192	37	28	35	42	32
dme-mir-969_5p	9	14	28	18	9	20	27	30	10	14	15	17	34	16	18	23	25	11	19	48	44	18	0	34	16	12	12	54	29	19	67	4	9	5	5	14
dme-mir-970_3p	11659	11620	10056	11544	12095	13324	14968	10513	12735	15836	9867	8566	10436	12624	11924	10316	5480	6180	5585	11357	8045	7710	14518	12131	9041	12928	8740	11081	10421	10576	10107	4957	3812	3673	4313	3738
dme-mir-970_5p	96	82	10	184	115	135	101	11	172	105	116	85	11	192	110	46	3	27	7	35	53	8	30	71	13	64	85	3	53	84	0	27	52	42	39	3
dme-mir-971_3p	89	66	40	82	77	107	91	37	93	114	74	89	37	77	88	23	14	31	39	47	51	37	37	50	31	47	18	22	53	46	17	21	17	12	12	6
dme-mir-971_5p	115	125	176	147	120	156	146	140	129	154	107	105	145	140	107	160	141	109	127	143	109	109	179	134	150	169	95	179	133	176	274	57	49	48	69	65
dme-mir-972_3p	7	25	21	7	15	23	19	45	10	3	16	12	19	33	27	5	8	2	4	4	8	6	0	3	3	6	12	21	19	24	91	1	3	2	2	5
dme-mir-972_5p	0	2	0	0	1	0	0	0	0	0	0	0	0	0	0	0	0	0	0	0	0	0	0	0	0	0	0	0	0	0	0	0	0	0	0	0
dme-mir-973_3p	1	9	4	1	3	4	9	5	1	2	3	6	2	9	4	0	2	0	0	0	0	0	0	2	1	0	4	1	8	8	8	1	0	0	0	0
dme-mir-973_5p	2	2	7	0	2	2	5	5	0	2	2	7	3	4	8	0	2	0	1	3	3	2	0	0	1	0	6	1	3	3	3	0	0	0	0	0
dme-mir-974_3p	1	1	0	0	0	0	0	0	0	0	0	0	0	0	0	0	0	0	0	0	0	0	0	0	0	0	0	0	0	0	0	0	0	0	0	0
dme-mir-974_5p	3	5	4	3	14	10	18	15	5	2	10	7	9	20	16	0	1	0	2	1	4	4	6	5	1	0	14	6	3	3	11	0	0	2	0	1
dme-mir-975_3p	0	1	1	0	0	0	1	0	0	0	0	0	0	2	1	0	0	0	0	0	0	0	0	0	0	0	0	1	3	0	0	0	0	0	0	0
dme-mir-975_5p	0	0	0	0	1	1	1	0	0	2	1	0	1	2	1	0	0	0	0	0	0	0	0	0	0	0	0	0	0	0	1	0	0	0	0	1
dme-mir-976_3p	7	8	1	1	12	5	10	11	2	2	5	5	1	9	8	0	0	2	1	0	0	1	0	0	0	0	2	1	3	0	7	1	0	0	0	1
dme-mir-976_5p	0	0	0	0	0	0	0	0	0	0	0	0	0	0	0	0	0	0	0	0	0	0	0	0	0	0	0	0	0	0	0	0	0	0	0	0
dme-mir-977_3p	49	79	28	8	61	63	77	70	7	6	62	57	19	62	56	8	3	2	2	2	4	1	15	1	4	3	55	16	61	106	88	2	3	3	2	1
dme-mir-977_5p	4	12	10	1	8	10	15	18	0	4	7	10	5	13	10	0	1	0	1	1	0	1	0	0	1	3	8	6	8	19	38	0	0	0	0	1
dme-mir-978_3p	1	0	0	1	0	1	0	2	1	0	1	0	0	2	1	0	0	0	0	2	0	0	0	0	0	3	0	1	0	3	0	0	0	0	0	0
dme-mir-978_5p	0	2	0	0	0	0	0	2	0	0	1	1	1	0	1	0	0	0	0	0	0	0	0	0	0	0	0	0	3	3	1	0	0	0	0	0
dme-mir-979_3p	2	1	0	1	1	1	1	0	0	0	0	1	0	0	0	0	0	0	0	0	0	0	3	1	0	0	0	0	0	0	1	0	0	0	0	0
dme-mir-979_5p	0	0	0	0	2	1	3	4	0	0	1	1	1	4	0	0	1	0	0	2	1	0	0	1	0	0	0	0	3	3	3	0	0	0	0	0
dme-mir-980_3p	34	47	30	26	38	35	39	41	40	35	36	45	39	30	49	10	45	22	33	9	4	17	3	22	32	47	43	20	21	16	5	8	9	17	9	5
dme-mir-980_5p	1	6	6	6	6	5	5	2	7	0	4	2	2	8	6	5	4	2	3	5	10	12	3	7	8	3	2	6	8	5	4	8	6	3	4	5
dme-mir-981_3p	3765	4050	2577	3937	3938	4046	3996	2329	3676	4201	3447	4330	2356	3781	3592	1664	3378	1107	2062	1488	1099	1742	4916	3760	2412	3353	2631	1874	3477	3533	2688	1430	1203	1045	1259	614
dme-mir-981_5p	53	60	65	49	51	50	51	79	54	50	68	54	88	44	57	23	49	9	44	13	13	17	15	25	104	20	36	50	21	22	22	6	11	8	8	11
dme-mir-982_3p	0	2	0	0	2	1	5	3	1	1	1	2	1	4	5	0	1	0	1	1	0	0	0	1	0	0	2	0	0	3	5	1	0	0	0	0
dme-mir-982_5p	48	81	26	26	66	100	69	39	26	26	58	45	21	96	65	8	9	16	12	17	8	7	21	18	14	64	71	19	83	119	77	8	15	14	15	3
dme-mir-983-1_3p	0	1	0	0	0	0	1	0	0	0	0	0	1	0	0	0	0	0	0	0	0	0	0	1	0	0	0	0	0	0	0	0	0	0	0	0
dme-mir-983-1_5p	21	32	7	2	39	35	40	26	5	8	28	24	9	50	47	3	6	7	4	3	1	4	12	5	5	12	38	14	56	46	48	2	0	0	4	2
dme-mir-983-2_3p	0	0	0	0	1	0	0	0	0	0	0	1	0	0	1	3	0	0	0	0	0	0	0	0	0	0	0	0	0	0	2	0	0	0	0	0
dme-mir-983-2_5p	27	37	19	6	36	38	35	28	2	7	35	25	14	41	45	5	5	4	3	2	1	2	12	6	6	18	40	14	35	52	53	1	3	2	6	2
dme-mir-984_3p	7	9	4	0	8	12	12	17	1	2	7	10	8	9	14	0	1	2	1	0	1	1	3	0	1	3	8	3	5	5	31	1	2	2	0	0
dme-mir-984_5p	13	14	1	10	26	26	22	29	5	9	15	29	9	24	34	3	2	2	5	6	4	4	3	4	6	12	14	11	11	43	16	4	0	0	4	2
dme-mir-985_3p	37	104	23	0	63	83	88	55	0	0	76	63	14	84	114	0	0	0	1	0	0	0	3	1	0	6	55	13	67	71	95	0	0	0	1	0
dme-mir-985_5p	0	0	0	0	0	0	0	0	0	0	0	1	0	0	0	0	0	0	0	0	0	0	0	0	0	0	0	0	0	0	0	0	0	0	0	0
dme-mir-986_3p	178	175	310	224	210	139	142	262	126	142	224	151	264	138	164	63	30	24	47	114	115	65	213	184	153	166	164	272	197	179	262	74	63	48	48	94
dme-mir-986_5p	18759	19856	13997	24388	22944	11286	10746	7833	10428	9870	18853	19888	7625	10573	11235	3492	1275	3232	1812	3762	3661	3599	20554	12361	7550	24222	20535	11810	20327	17940	8209	6277	6134	6012	5907	3219
dme-mir-987_3p	10	5	4	6	0	0	13	10	0	10	0	0	16	10	10	3	0	7	4	5	6	6	0	0	7	0	0	10	0	3	14	0	2	3	5	4
dme-mir-987_5p	42489	38939	28701	61841	49097	46717	39475	19010	57697	41918	47578	37265	21019	54669	39799	16979	8485	17672	14178	15709	20193	14887	49697	37744	34700	36023	38503	28008	39555	45944	26539	17034	17294	17299	17434	12653
dme-mir-988_3p	323	267	348	268	231	247	224	353	219	259	244	375	372	224	317	281	414	226	207	272	271	322	103	333	401	307	296	275	350	263	203	146	100	140	112	94
dme-mir-988_5p	4216	4051	3516	4454	4151	3379	3258	3207	3614	3729	4297	5030	3969	3158	4432	4459	2281	3203	2020	1673	1865	1831	7582	5601	5517	8649	7105	4982	6477	5971	3923	4671	4528	4923	4523	3324
dme-mir-989_3p	19	14	15	10	15	11	15	16	14	14	19	21	14	12	12	91	19	8879	16	14	15	16	24	17	25	18	24	15	35	11	7	12	17	14	798	9
dme-mir-989_5p	0	0	1	0	1	0	0	0	0	0	0	0	0	1	0	0	0	4	0	0	0	0	0	0	0	0	0	0	0	0	0	0	0	0	1	0
dme-mir-990_3p	0	0	0	1	1	0	1	1	1	0	1	2	1	1	2	0	0	2	1	0	0	0	0	1	1	0	0	0	0	0	0	0	2	0	0	0
dme-mir-990_5p	151	199	241	185	191	234	273	310	206	343	188	262	324	257	210	167	248	133	284	332	210	252	198	288	213	199	144	364	224	236	340	91	85	62	62	122
dme-mir-991_3p	25	68	11	8	40	53	64	36	6	6	34	37	14	70	81	5	0	18	4	2	2	7	12	4	4	20	55	23	53	119	94	2	3	2	1	3
dme-mir-991_5p	0	0	0	0	0	0	0	0	0	0	0	0	0	0	0	0	0	0	0	0	0	0	0	0	0	0	0	0	0	0	0	0	0	0	0	0
dme-mir-992_3p	0	0	0	0	0	0	1	1	0	0	1	0	1	1	0	0	0	0	0	0	0	0	0	0	0	0	0	1	0	0	0	0	0	0	0	0
dme-mir-992_5p	0	0	0	0	0	0	0	0	0	0	0	0	0	0	0	0	0	0	0	0	0	0	0	0	0	0	0	0	0	0	0	0	0	0	0	0
dme-mir-993_3p	1250	1388	1638	1708	1426	1702	1565	1365	1845	1520	1352	1111	1264	1826	1370	428	238	799	1319	985	1073	513	1454	1532	1514	1177	1219	927	1166	1632	485	463	401	451	405	543
dme-mir-993_5p	107	115	86	169	125	135	102	54	152	107	107	86	50	166	115	15	27	38	52	25	29	27	67	66	93	102	126	58	77	68	29	29	29	36	50	24
dme-mir-994_3p	1	0	0	1	0	0	1	1	0	0	0	0	1	0	0	5	0	44	0	0	0	1	0	0	1	0	0	1	0	0	0	1	0	0	0	0
dme-mir-994_5p	6	6	1	3	3	3	8	5	4	8	9	4	4	5	6	10	2	996	5	4	6	1	18	14	7	15	4	7	16	14	6	6	5	8	8	4
dme-mir-995_3p	6297	6503	3622	6199	6300	5334	5847	3207	5726	6480	6119	5818	3949	4960	5640	4193	3500	3059	2047	1997	1518	1900	6243	4350	7546	6908	5388	5559	5676	5402	5704	2295	2385	2398	2508	1614
dme-mir-995_5p	6	5	19	8	5	4	8	8	5	3	12	4	7	4	1	5	9	0	11	10	6	13	9	7	5	0	4	10	3	3	15	2	2	2	6	6
dme-mir-996_3p	21805	21540	14722	23138	19879	21067	20002	13521	22367	19279	19167	20220	13679	20156	20621	2882	6355	6417	8622	3418	3438	3671	27366	13229	15390	15121	13404	11348	13343	11864	11800	6366	7118	6848	6958	5527
dme-mir-996_5p	455	421	843	454	443	373	356	718	354	361	473	412	787	373	477	494	291	302	345	426	468	372	648	512	1013	619	516	630	550	407	422	293	315	341	288	315
dme-mir-997_3p	0	3	0	0	2	3	1	1	0	0	3	0	0	1	0	0	0	0	0	0	0	0	0	0	0	0	2	0	0	0	3	0	0	0	0	0
dme-mir-997_5p	1	0	3	0	0	0	2	0	0	0	4	0	1	0	2	0	0	0	0	0	0	0	0	0	0	0	4	0	0	0	2	0	0	0	0	0
dme-mir-998_3p	459	439	757	438	406	574	606	821	454	561	349	370	830	523	348	641	718	477	657	728	609	567	274	382	536	394	354	697	366	363	834	123	113	136	109	232
dme-mir-998_5p	1362	1496	981	1474	1427	1425	1460	1160	1218	1696	1421	1636	1540	1395	1445	2099	1367	1777	1326	881	713	736	4463	2203	1517	3058	2322	2093	2332	2430	1553	1357	1121	1249	1202	871
dme-mir-999_3p	88551	80184	78945	94833	80841	79526	87171	70085	94277	80517	81770	78700	87315	84871	75726	70496	51571	118021	55709	31860	29622	40202	171251	69454	105511	122578	99708	87630	112518	98857	123553	66218	45336	53953	42549	32754
dme-mir-999_5p	128	155	148	149	167	179	174	131	156	175	154	143	147	188	143	25	47	31	72	35	36	42	131	129	103	137	125	126	160	163	160	43	54	63	62	40
dme-mir-9a_3p	1188	1069	1288	1049	956	998	1108	1276	1060	1062	900	909	1346	911	1171	1228	1007	1065	1264	1411	1155	1224	1375	1517	1440	1244	1077	1420	993	941	1216	531	551	564	530	584
dme-mir-9a_5p	66853	66575	50064	65109	53854	62111	54977	47033	57780	57141	53747	56853	46444	60182	64194	41803	26663	67666	40158	34196	33486	23338	98755	82271	93590	114429	100112	71193	83494	69180	48226	47846	52892	53413	49900	29462
dme-mir-9b_3p	213	185	178	239	208	254	233	194	251	275	162	220	176	246	212	182	188	213	157	277	288	210	201	236	260	193	285	538	189	233	702	153	154	154	170	199
dme-mir-9b_5p	1871	1948	2997	2532	1980	2403	1979	2851	2109	2180	1680	1955	2308	2620	2220	618	1267	1409	2316	2235	2750	1536	1113	1623	1958	1443	2055	3353	1468	1453	2340	892	1274	986	1028	1732
dme-mir-9c_3p	2	0	1	1	0	0	1	2	0	1	0	1	1	1	0	0	3	0	2	0	0	1	0	0	0	0	2	1	0	0	1	0	0	0	0	0
dme-mir-9c_5p	11179	11514	8316	12585	9165	11635	13677	10850	12559	15015	9837	11150	8751	11918	11548	11760	9395	23222	10613	10413	10005	6706	11232	12656	12646	18933	15853	14065	14539	12430	11771	9495	9557	8968	8372	5727
dme-mir-iab-4_3p	0	0	0	0	0	0	0	0	0	0	0	0	1	2	0	0	0	0	0	0	0	0	0	0	0	0	0	0	0	0	1	0	0	0	1	0
dme-mir-iab-4_5p	8	17	6	3	8	11	10	11	8	7	4	13	4	11	16	0	4	13	6	0	0	1	0	3	3	9	4	2	5	24	10	0	3	3	1	0
dme-mir-iab-8_3p	0	0	0	0	0	0	0	0	0	0	0	0	0	1	1	0	0	0	0	0	0	0	0	0	0	0	0	0	0	0	1	0	0	0	0	0
dme-mir-iab-8_5p	8	5	3	0	6	10	5	2	0	0	5	11	0	6	11	0	0	2	0	0	0	0	0	1	1	0	6	1	3	0	6	0	0	0	1	0
