# Supplementary material for: Lack of miRNA Misregulation at Early Pathological Stages in Drosophila Neurodegenerative Disease Models
Source: Front Genet. 2012 Oct 30;3:226. doi: 10.3389/fgene.2012.00226 (PMC3483601; doi:10.3389/fgene.2012.00226)
Supplement: Supplementary Table S4 — Results of statistical analysis with Deseq. For each of the comparisons analyzed for SCAs, FTLD, and PD models, the miRNAs with fold changes greater than two or lower than 0.5 are provided with the probability value for significant change calculated before (p-value) or after (padj) adjustement for multiple testing using the Benjamini–Hochberg (BH) method. On each line the minimum (Min), maximum (Max), medium (Mean), and standard deviation (SD) of the control samples used in Deseq variance analysis are given, in addition to the absolute values of the samples. [file 32579_TRICOIRE_DataSheet4.XLSX]

## Sheet: SCAs
ATXN1-82Q-200_vs_ATXN1-82Q-0								CONTROLS
id	baseMean	baseMeanA	baseMeanB	foldChange	pval	padj		Min	Max	Mean	SD		ATXN1-82Q-0	ATXN1-82Q-200_1	ATXN1-82Q-200_2
dme-bantam_5p	6048.19	8194.13	4975.22	0.607168	0.420142	1		2237	11742	7783.2	2465.62		8194	6379	3571
dme-let-7_3p	47.6295	32.7005	55.094	1.68481	0.59062	1		32	106	51.6	22.6529		33	30	80
dme-mir-1001_3p	28.8848	39.329	23.6627	0.601661	0.498645	1		16	57	36.3	13.4416		39	34	14
dme-mir-1003_3p	384.219	259.837	446.411	1.71805	0.781905	1		201	687	311.1	144.074		260	260	633
dme-mir-1004_3p	143.004	89.7055	169.653	1.89122	0.521984	1		67	297	119.5	64.3364		90	106	234
dme-mir-1004_5p	379.549	559.444	289.602	0.51766	0.32549	1		181	885	586.5	188.618		559	437	142
dme-mir-1006_5p	76.3508	128.593	50.2299	0.390613	0.274018	1		15	254	126.9	76.2998		129	73	27
dme-mir-1008_3p	43.238	30.0491	49.8325	1.65837	0.586712	1		8	76	28.5	18.3621		30	42	57
dme-mir-1010_5p	39.6613	12.8151	53.0845	4.14235	0.602406	1		5	117	25.3	32.551		13	18	88
dme-mir-1012_3p	596.109	795.418	496.454	0.624142	0.468857	1		182	795	512.7	209.133		795	666	327
dme-mir-1014_5p	15.259	4.41899	20.679	4.67958	0.705585	1		0	11	3.9	4.30633		4	10	31
dme-mir-124_5p	529.411	745.041	421.596	0.565869	0.381908	1		168	1159	696.2	255.901		745	590	254
dme-mir-13b-1_5p	55.4015	78.2161	43.9942	0.56247	0.560347	1		12	143	82.1	42.1412		78	74	14
dme-mir-13b-2_5p	36.136	52.1441	28.132	0.539506	0.380805	1		15	143	71.9	32.3366		52	37	19
dme-mir-190_5p	5992.61	4247.09	6865.37	1.61649	0.549134	1		4247	11923	5812.3	2270.14		4247	4734	8997
dme-mir-193_3p	59.3576	41.0966	68.4881	1.66652	0.762701	1		33	234	76.7	60.0408		41	34	103
dme-mir-263a_5p	64188.7	84293.5	54136.3	0.642235	0.492024	1		34208	203816	97845.4	41966.2		84294	71519	36753
dme-mir-276a_5p	266.37	158.642	320.234	2.0186	0.52701	1		156	658	268	149.908		159	161	479
dme-mir-276b_5p	267.735	169.689	316.759	1.8667	0.612366	1		132	625	258.8	149.937		170	140	494
dme-mir-283_5p	2275.8	3006.24	1910.58	0.635539	0.493089	1		922	3801	2810.7	869.311		3006	2604	1217
dme-mir-284_5p	2840.31	5003.62	1758.65	0.351476	0.242648	1		630	11013	5609.4	2920.21		5004	2935	583
dme-mir-2a-1_3p	3565.37	2547.55	4074.28	1.5993	0.58266	1		2269	6341	3118.8	1181.32		2548	2564	5585
dme-mir-2a-2_3p	3650	2675.7	4137.15	1.5462	0.617144	1		2253	6466	3266.6	1193.16		2676	2655	5620
dme-mir-2c_3p	284.035	167.038	342.534	2.05064	0.489205	1		125	591	226.4	135.74		167	195	490
dme-mir-3_3p	26.8787	13.6989	33.4686	2.44316	0.575787	1		10	134	36.5	38.6645		14	21	45
dme-mir-305_5p	10899.4	16322	8188.17	0.501665	0.255803	1		5185	19058	12283.5	4190.91		16322	10787	5590
dme-mir-306_3p	66.1709	42.4223	78.0452	1.83972	0.706665	1		28	183	64.1	48.4159		42	41	115
dme-mir-314_3p	849.635	453.388	1047.76	2.31095	0.639263	1		4	1157	358.3	459.332		453	1211	884
dme-mir-315_3p	22.7715	16.3503	25.9822	1.5891	0.653222	1		10	49	21.6	10.7827		16	17	35
dme-mir-315_5p	6868.47	9230.38	5687.51	0.616173	0.44728	1		3672	11118	7185.6	2699.81		9230	7531	3844
dme-mir-33_5p	17819.3	11192.9	21132.5	1.88804	0.465631	1		10631	35363	17051.9	7103.5		11193	12159	30106
dme-mir-34_5p	179801	127427	205988	1.61651	0.559997	1		127427	266802	177356	39482.8		127427	135404	276571
dme-mir-5_5p	51.103	66.2848	43.512	0.65644	0.741134	1		37	694	156.3	193.974		66	62	25
dme-mir-8_3p	82127	115521	65430	0.566389	0.38393	1		28060	186740	114897	45721.6		115521	92611	38249
dme-mir-87_3p	655.869	989.412	489.097	0.494331	0.248446	1		417	2796	1368.3	655.579		989	550	428
dme-mir-87_5p	16.2193	22.0949	13.2815	0.601112	0.55402	1		16	137	50.2	44.4592		22	9	17
dme-mir-92a_5p	293.218	196.645	341.504	1.73665	0.776583	1		100	764	248.5	187.945		197	159	524
dme-mir-956_3p	1694.95	1044.21	2020.32	1.93479	0.588212	1		9	2407	932.5	988.078		1044	2095	1946
dme-mir-957_5p	17.9082	24.3044	14.7102	0.605246	0.556166	1		3	47	23.7	15.4132		24	20	9
dme-mir-958_3p	47.5315	21.2111	60.6917	2.86131	0.375819	1		0	47	20.5	22.0063		21	59	63
dme-mir-958_5p	49.2844	24.3044	61.7744	2.54169	0.529566	1		0	61	24.4	26.5506		24	44	80
dme-mir-959_3p	74.7007	53.9117	85.0952	1.57842	0.762113	1		0	69	26.9	25.7227		54	72	98
dme-mir-970_5p	82.4015	135.221	55.9917	0.414075	0.420146	1		8	192	105	65.676		135	101	11
dme-mir-971_3p	78.4683	106.94	64.2327	0.600645	0.468552	1		37	107	69.8	24.3484		107	91	37
dme-mir-982_5p	69.313	100.311	53.814	0.536471	0.375278	1		21	100	55.8	29.4799		100	69	39
dme-mir-987_5p	35067.2	46717.1	29242.3	0.625944	0.471572	1		18425	61841	45469.1	12430		46717	39475	19010
dme-mir-993_5p	96.6869	134.779	77.6407	0.576059	0.391339	1		47	169	112.9	42.0461		135	102	54
ATXN3-70Q-200_vs_ATXN3-70Q-0								CONTROLS
id	baseMean	baseMeanA	baseMeanB	foldChange	pval	padj		Min	Max	Mean	SD		ATXN3-70Q-0	ATXN3-70Q-200_1	ATXN3-70Q-200_2
dme-mir-1_3p	378552	519298	308180	0.593454	0.560683	1		146117	1631039	517928	451998		519298	389615	226745
dme-mir-10_3p	4293.14	5572.15	3653.64	0.655697	0.440353	1		1625	6433	4476.2	1723.08		5572	4731	2577
dme-mir-100_3p	114.018	81.6969	130.179	1.59343	0.507224	1		77	177	121	33.7672		82	101	159
dme-mir-100_5p	2535.58	1800.47	2903.13	1.61243	0.485723	1		1800	4149	2399.8	688.585		1800	1836	3970
dme-mir-1004_3p	139.886	93.2182	163.22	1.75095	0.542123	1		67	297	119.5	64.3364		93	72	254
dme-mir-1006_5p	91.525	122.545	76.0148	0.6203	0.530899	1		15	254	126.9	76.2998		123	104	48
dme-mir-1010_5p	37.2688	15.7109	48.0477	3.05823	0.677046	1		5	117	25.3	32.551		16	9	87
dme-mir-1016_3p	19.1578	12.5688	22.4523	1.78636	0.506704	1		6	32	18.4	9.41866		13	21	23
dme-mir-13b-1_5p	57.8986	92.1708	40.7625	0.442249	0.299526	1		12	143	82.1	42.1412		92	73	8
dme-mir-190_3p	33.044	46.0854	26.5233	0.575525	0.364875	1		19	46	31.2	9.48449		46	28	25
dme-mir-193_3p	78.7732	56.5594	89.88	1.58913	0.717909	1		33	234	76.7	60.0408		57	48	131
dme-mir-210_5p	1963.29	1410.84	2239.51	1.58736	0.473669	1		1411	4189	2303.5	849.957		1411	1941	2538
dme-mir-276b_5p	355.667	254.517	406.242	1.59613	0.632239	1		132	625	258.8	149.937		255	239	574
dme-mir-284_5p	3119.36	4655.68	2351.21	0.505019	0.38495	1		630	11013	5609.4	2920.21		4656	3826	876
dme-mir-286_3p	35.508	24.0901	41.2169	1.71095	0.494627	1		19	81	37.1	19.3417		24	33	50
dme-mir-2a-1_3p	3766.29	2809.12	4244.88	1.51111	0.56748	1		2269	6341	3118.8	1181.32		2809	2358	6132
dme-mir-2a-2_3p	3967.61	2835.3	4533.77	1.59904	0.503896	1		2253	6466	3266.6	1193.16		2835	2523	6545
dme-mir-2c_3p	312.432	226.238	355.53	1.57149	0.638506	1		125	591	226.4	135.74		226	211	500
dme-mir-3_3p	34.2124	19.9005	41.3684	2.07876	0.645967	1		10	134	36.5	38.6645		20	19	64
dme-mir-306_3p	67.0607	37.7063	81.738	2.16776	0.536826	1		28	183	64.1	48.4159		38	35	129
dme-mir-311_3p	42.8289	30.3745	49.056	1.61504	0.595136	1		3	85	47.6	34.0007		30	73	25
dme-mir-315_5p	6101.19	8273.38	5015.1	0.606172	0.367283	1		3672	11118	7185.6	2699.81		8273	6906	3124
dme-mir-33_5p	23624.7	17348	26763	1.54271	0.558426	1		10631	35363	17051.9	7103.5		17348	19047	34479
dme-mir-4969_5p	35.695	26.1849	40.45	1.54479	0.590226	1		17	61	40	16.0347		26	39	41
dme-mir-87_3p	1308.34	1777.43	1073.8	0.604129	0.377944	1		417	2796	1368.3	655.579		1777	1233	915
dme-mir-92a_5p	261.703	157.109	314	1.99861	0.598729	1		100	764	248.5	187.945		157	144	484
dme-mir-959_3p	36.6197	26.1849	41.837	1.59775	0.68139	1		0	69	26.9	25.7227		26	70	14
dme-mir-960_3p	18.2567	8.37917	23.1955	2.76823	0.403157	1		1	37	15.3	13.7441		8	27	19
dme-mir-965_3p	97.1572	131.972	79.7498	0.604294	0.363668	1		71	147	103.9	25.3704		132	89	70
dme-mir-969_5p	16.8638	9.42656	20.5824	2.18345	0.570892	1		0	44	17.3	12.0835		9	14	28
dme-mir-970_5p	62.7603	96.3604	45.9602	0.476961	0.427176	1		8	192	105	65.676		96	82	10
dme-mir-971_3p	65.1953	89.0287	53.2786	0.598443	0.38203	1		37	107	69.8	24.3484		89	66	40
dme-mir-972_3p	17.6172	7.33177	22.76	3.10429	0.459105	1		0	33	13.2	9.70452		7	25	21
dme-mir-985_3p	54.6026	36.6589	63.5745	1.73422	0.634423	1		0	84	40.2	35.8695		37	104	23
dme-mir-991_3p	34.5979	25.1375	39.3281	1.56452	0.577789	1		6	70	31.7	21.577		25	68	11
ATXN7-102Q-200_vs_ATXN7-102Q-0								CONTROLS
id	baseMean	baseMeanA	baseMeanB	foldChange	pval	padj		Min	Max	Mean	SD		ATXN7-102Q-0	ATXN7-102Q-200_1	ATXN7-102Q-200_2
dme-let-7_3p	67.0691	47.0461	77.0807	1.63841	0.353769	1		32	106	51.6	22.6529		47	45	109
dme-mir-10_3p	4231.1	5639.65	3526.83	0.625364	0.227203	1		1625	6433	4476.2	1723.08		5640	5217	1836
dme-mir-1003_3p	328.934	211.707	387.548	1.83058	0.52788	1		201	687	311.1	144.074		212	140	635
dme-mir-1003_5p	32.7349	42.6355	27.7846	0.651677	0.396607	1		14	110	53.1	25.9163		43	35	21
dme-mir-1004_3p	138.893	86.0061	165.337	1.92239	0.312834	1		67	297	119.5	64.3364		86	91	240
dme-mir-1004_5p	404.176	543.97	334.279	0.614518	0.223373	1		181	885	586.5	188.618		544	489	179
dme-mir-1006_5p	82.5876	119.82	63.9712	0.533892	0.228516	1		15	254	126.9	76.2998		120	112	16
dme-mir-1008_3p	30.5279	22.0528	34.7654	1.57646	0.524876	1		8	76	28.5	18.3621		22	25	44
dme-mir-1008_5p	36.7914	48.5163	30.9289	0.637496	0.421166	1		26	67	46.9	10.7543		49	33	29
dme-mir-1010_5p	46.2028	22.0528	58.2777	2.64264	0.589208	1		5	117	25.3	32.551		22	12	104
dme-mir-133_5p	644.274	482.957	724.933	1.50103	0.422552	1		426	715	569	98.3463		483	502	948
dme-mir-13b-1_5p	67.8629	96.2974	53.6457	0.557083	0.22448	1		12	143	82.1	42.1412		96	95	12
dme-mir-13b-2_5p	58.6155	82.3306	46.7579	0.567929	0.186045	1		15	143	71.9	32.3366		82	77	16
dme-mir-193_3p	127.161	81.5955	149.944	1.83765	0.481683	1		33	234	76.7	60.0408		82	102	198
dme-mir-219_3p	49.8272	24.9932	62.2442	2.49044	0.136806	1		25	60	38.8	10.9423		25	39	86
dme-mir-263a_3p	81.1195	58.8076	92.2755	1.56911	0.4265	1		41	86	63.8	13.4561		59	69	116
dme-mir-263b_3p	58.0384	30.1389	71.9882	2.38855	0.32055	1		8	134	55.3	43.3719		30	31	113
dme-mir-275_5p	175.327	231.555	147.212	0.635756	0.320175	1		94	325	242.9	76.5048		232	182	112
dme-mir-276a_5p	345.606	208.767	414.026	1.9832	0.31959	1		156	658	268	149.908		209	222	606
dme-mir-276b_5p	345.178	213.913	410.811	1.92046	0.344919	1		132	625	258.8	149.937		214	230	592
dme-mir-277_5p	35.342	2.94038	51.5428	17.5293	0.960207	1		0	5	1.8	1.81353		3	5	98
dme-mir-284_3p	12612.9	8392.58	14723.1	1.7543	0.259969	1		7490	23732	11481.1	4516.35		8393	8302	21145
dme-mir-284_5p	3529.82	5782.26	2403.6	0.415686	0.12913	1		630	11013	5609.4	2920.21		5782	4160	647
dme-mir-286_3p	117.648	80.8604	136.042	1.68243	0.49489	1		19	81	37.1	19.3417		81	160	113
dme-mir-2a-1_3p	3452.78	2575.04	3891.65	1.5113	0.378236	1		2269	6341	3118.8	1181.32		2575	2194	5590
dme-mir-2a-2_3p	3632.57	2719.12	4089.3	1.50391	0.388183	1		2253	6466	3266.6	1193.16		2719	2393	5786
dme-mir-2c_3p	286.61	169.807	345.012	2.03179	0.294807	1		125	591	226.4	135.74		170	179	511
dme-mir-3_3p	211.23	133.787	249.952	1.86828	0.596842	1		10	134	36.5	38.6645		134	195	305
dme-mir-304_3p	31.4367	19.1125	37.5988	1.96724	0.281836	1		6	30	17.6	7.22957		19	23	52
dme-mir-306_3p	65.5647	29.4038	83.6452	2.84471	0.274906	1		28	183	64.1	48.4159		29	42	125
dme-mir-312_3p	34.7095	49.2514	27.4385	0.557112	0.263746	1		6	53	29.9	16.6697		49	37	17
dme-mir-314_3p	638.611	959.299	478.267	0.498559	0.435312	1		4	1157	358.3	459.332		959	723	234
dme-mir-315_5p	6240.42	8266.14	5227.56	0.632406	0.250519	1		3672	11118	7185.6	2699.81		8266	7444	3012
dme-mir-318_3p	21.6544	15.437	24.7632	1.60414	0.610229	1		14	38	23	7.37865		15	29	21
dme-mir-31b_5p	295.444	392.541	246.896	0.628969	0.385966	1		28	742	297.9	235.283		393	405	89
dme-mir-33_3p	159.724	274.925	102.123	0.371459	0.42895	1		0	275	90.7	106.471		275	204	0
dme-mir-33_5p	23848.8	15653.8	27946.2	1.78526	0.303925	1		10631	35363	17051.9	7103.5		15654	18104	37788
dme-mir-375_3p	2153.92	2960.23	1750.76	0.591429	0.18752	1		859	3285	2163.3	774.994		2960	2613	889
dme-mir-4910_5p	15.2787	5.14566	20.3452	3.95386	0.261231	1		0	29	8.9	7.88036		5	12	29
dme-mir-4951_3p	15.2423	20.5827	12.5722	0.610814	0.483369	1		6	29	15.4	7.16783		21	12	13
dme-mir-4976_5p	17.3122	9.55623	21.1902	2.21742	0.303657	1		9	29	14.2	6.0148		10	18	24
dme-mir-8_3p	103974	142495	84712.9	0.594496	0.180062	1		28060	186740	114897	45721.6		142495	129934	39492
dme-mir-87_5p	36.6199	16.1721	46.8439	2.89659	0.374996	1		16	137	50.2	44.4592		16	7	86
dme-mir-92a_5p	341.448	213.177	405.583	1.90256	0.490653	1		100	764	248.5	187.945		213	204	607
dme-mir-957_5p	21.7472	28.6687	18.2865	0.637856	0.405521	1		3	47	23.7	15.4132		29	25	11
dme-mir-959_5p	16.4584	24.9932	12.191	0.487772	0.319509	1		0	35	15	13.9921		25	17	7
dme-mir-960_3p	21.9568	31.6091	17.1306	0.541953	0.443257	1		1	37	15.3	13.7441		32	19	15
dme-mir-961_5p	19.8813	30.874	14.385	0.465927	0.322823	1		0	37	16.5	14.9611		31	16	13
dme-mir-969_5p	21.9411	14.7019	25.5606	1.7386	0.581812	1		0	44	17.3	12.0835		15	17	34
dme-mir-970_5p	70.4385	116.145	47.5853	0.409706	0.180136	1		8	192	105	65.676		116	85	11
dme-mir-977_3p	45.9425	61.748	38.0398	0.616049	0.37717	1		3	63	34.1	27.1189		62	57	19
dme-mir-982_5p	41.3107	58.0725	32.9297	0.567045	0.279576	1		21	100	55.8	29.4799		58	45	21
dme-mir-983-1_5p	20.4775	27.9336	16.7494	0.599616	0.373144	1		2	56	24.8	18.2013		28	24	9
dme-mir-983-2_5p	24.7816	35.2845	19.5302	0.553505	0.264011	1		2	41	23.7	13.8408		35	25	14
dme-mir-985_3p	50.9541	75.7148	38.5738	0.509462	0.318121	1		0	84	40.2	35.8695		76	63	14
dme-mir-987_5p	35287.1	47577.5	29141.9	0.612513	0.266343	1		18425	61841	45469.1	12430		47578	37265	21019
dme-mir-988_3p	330.397	244.051	373.569	1.5307	0.504252	1		103	431	271.6	88.3732		244	375	372
dme-mir-990_5p	258.141	188.184	293.119	1.55762	0.452931	1		151	374	221.6	60.9211		188	262	324
dme-mir-993_5p	80.9597	107.324	67.7777	0.631525	0.319644	1		47	169	112.9	42.0461		107	86	50
dme-mir-998_3p	516.384	349.17	599.991	1.71833	0.290102	1		274	1035	486.6	211.12		349	370	830

## Sheet: FTLD
FUS-200_vs_FUS-0								CONTROLS
id	baseMean	baseMeanA	baseMeanB	foldChange	pval	padj		Min	Max	Mean	SD		FUS-0	FUS-200_1	FUS-200_2
dme-bantam_5p	5069.33	6618.25	4294.88	0.648945	0.287555	1		2237	11742	7783.2	2465.62		6618	6787	1802
dme-mir-1_3p	535834	709548	448977	0.632765	0.551878	1		146117	1631039	517928	451998		709548	613784	284171
dme-mir-1_5p	16.4369	24.0178	12.6464	0.526541	0.39951	1		4	24	9.7	6.30784		24	19	6
dme-mir-10_5p	5440.04	3138.33	6590.89	2.10013	0.259697	1		2080	5521	3682	1101.33		3138	3894	9288
dme-mir-1001_3p	20.4588	26.6865	17.345	0.649954	0.427024	1		16	57	36.3	13.4416		27	27	8
dme-mir-1003_3p	678.891	370.942	832.866	2.24527	0.581256	1		201	687	311.1	144.074		371	293	1373
dme-mir-1004_5p	399.963	525.724	337.083	0.641179	0.266118	1		181	885	586.5	188.618		526	550	124
dme-mir-1008_3p	17.3482	8.00595	22.0194	2.75038	0.440741	1		8	76	28.5	18.3621		8	16	28
dme-mir-1009_3p	165.158	109.415	193.03	1.76421	0.422921	1		40	125	86.5	23.8013		109	95	291
dme-mir-1010_5p	35.0491	5.3373	49.9049	9.35023	0.443202	1		5	117	25.3	32.551		5	14	86
dme-mir-1013_3p	157.727	77.3908	197.895	2.55708	0.198833	1		77	298	178.5	77.589		77	163	233
dme-mir-1014_5p	34.8012	8.00595	48.1988	6.02038	0.725523	1		0	11	3.9	4.30633		8	19	77
dme-mir-1017_3p	272.429	160.119	328.584	2.05212	0.303536	1		122	230	188.8	38.7264		160	225	432
dme-mir-13b-2_5p	52.9897	74.7222	42.1234	0.563734	0.308351	1		15	143	71.9	32.3366		75	62	22
dme-mir-184_5p	144.304	192.143	120.385	0.626541	0.366704	1		76	192	110.2	34.2468		192	160	81
dme-mir-190_3p	25.083	18.6805	28.2842	1.5141	0.752642	1		19	46	31.2	9.48449		19	27	29
dme-mir-2279_5p	52.7719	77.3908	40.4625	0.522834	0.376768	1		26	77	42.8	14.5587		77	33	48
dme-mir-2489_3p	20.9821	13.3432	24.8015	1.85873	0.666931	1		6	27	20.3	6.41266		13	30	20
dme-mir-2535b_3p	68.8102	50.7043	77.8631	1.53563	0.625146	1		21	81	58.2	16.5247		51	68	88
dme-mir-274_3p	102.99	61.3789	123.795	2.0169	0.359017	1		61	190	109.5	35.5629		61	100	147
dme-mir-275_5p	118.181	181.468	86.5377	0.476876	0.152336	1		94	325	242.9	76.5048		181	130	43
dme-mir-282_3p	83.2423	56.0416	96.8426	1.72805	0.521134	1		56	468	260.9	117.013		56	57	137
dme-mir-285_3p	5641.8	3890.89	6517.26	1.67501	0.44191	1		3693	7838	4832.3	1171.78		3891	4534	8501
dme-mir-3_3p	39.6582	29.3551	44.8098	1.52647	0.875275	1		10	134	36.5	38.6645		29	24	65
dme-mir-304_3p	25.7046	16.0119	30.5509	1.90802	0.521988	1		6	30	17.6	7.22957		16	14	48
dme-mir-305_5p	5869.55	8238.12	4685.26	0.56873	0.223507	1		5185	19058	12283.5	4190.91		8238	7023	2347
dme-mir-307a_3p	5346.32	7333.45	4352.76	0.593549	0.28946	1		5458	9805	7344.2	1422.13		7333	5917	2789
dme-mir-314_3p	301.512	141.438	381.549	2.69763	0.666207	1		4	1157	358.3	459.332		141	187	576
dme-mir-317_5p	736.623	536.398	836.735	1.55991	0.515481	1		536	1314	802.5	225.12		536	569	1104
dme-mir-31a_3p	50.5384	66.7162	42.4495	0.636269	0.528736	1		50	126	88.5	20.9404		67	35	50
dme-mir-34_3p	521.87	776.577	394.517	0.508021	0.147168	1		307	791	617.7	151.484		777	624	165
dme-mir-4_3p	24.4739	16.0119	28.705	1.79273	0.9702	1		7	124	26.9	35.0379		16	27	30
dme-mir-4910_5p	15.43	5.3373	20.4763	3.83646	0.496348	1		0	29	8.9	7.88036		5	8	33
dme-mir-4969_5p	41.5442	26.6865	48.9731	1.83513	1	1		17	61	40	16.0347		27	84	14
dme-mir-79_3p	1138.89	792.589	1312.04	1.65538	0.444933	1		631	1259	791.7	170.232		793	700	1924
dme-mir-87_5p	65.2134	88.0654	53.7874	0.610766	0.586822	1		16	137	50.2	44.4592		88	65	42
dme-mir-927_5p	11037.5	5732.26	13690.1	2.38826	0.324272	1		4206	11560	6155.8	2188.75		5732	6486	20894
dme-mir-92a_5p	337.476	232.172	390.129	1.68034	0.731174	1		100	764	248.5	187.945		232	222	558
dme-mir-956_3p	2875.55	1910.75	3357.95	1.7574	0.729904	1		9	2407	932.5	988.078		1911	3444	3272
dme-mir-957_3p	19500.4	10730.6	23885.3	2.2259	0.224222	1		8435	31264	19668.5	6850.16		10731	14483	33288
dme-mir-958_3p	81.366	42.6984	100.7	2.3584	0.543946	1		0	47	20.5	22.0063		43	65	136
dme-mir-958_5p	82.8729	61.3789	93.6198	1.52528	0.898907	1		0	61	24.4	26.5506		61	122	65
dme-mir-959_5p	56.302	29.3551	69.7754	2.37694	0.520677	1		0	35	15	13.9921		29	65	74
dme-mir-960_3p	49.398	26.6865	60.7538	2.27657	0.619997	1		1	37	15.3	13.7441		27	84	37
dme-mir-960_5p	122.585	74.7222	146.516	1.96081	0.601759	1		0	101	41.2	38.0316		75	125	168
dme-mir-964_5p	16.0677	2.66865	22.7673	8.53138	0.159698	1		0	9	4.4	3.13404		3	14	32
dme-mir-966_5p	176.146	232.172	148.133	0.63803	0.412649	1		131	566	221	135.805		232	214	82
dme-mir-969_3p	136.777	98.74	155.796	1.57784	0.551046	1		61	164	92.6	28.6092		99	119	192
dme-mir-971_3p	38.767	53.373	31.464	0.589511	0.332712	1		37	107	69.8	24.3484		53	46	17
dme-mir-971_5p	194.671	133.432	225.29	1.68842	0.475529	1		107	179	144.3	23.9214		133	176	274
dme-mir-972_3p	44.6551	18.6805	57.6423	3.08569	0.524913	1		0	33	13.2	9.70452		19	24	91
dme-mir-977_3p	85.0228	61.3789	96.8448	1.57782	0.752501	1		3	63	34.1	27.1189		61	106	88
dme-mir-977_5p	21.6181	8.00595	28.4241	3.55037	0.322875	1		0	13	4.8	4.49197		8	19	38
dme-mir-980_3p	14.2227	21.3492	10.6594	0.49929	0.299492	1		3	47	30.4	11.9926		21	16	5
dme-mir-983-2_5p	46.5493	34.6924	52.4778	1.51266	0.700543	1		2	41	23.7	13.8408		35	52	53
dme-mir-984_5p	23.3498	10.6746	29.6874	2.78113	0.444881	1		3	26	13.3	7.24262		11	43	16
dme-mir-986_5p	15492	20327.1	13074.5	0.643206	0.347837	1		6059	24388	16544.9	6426.93		20327	17940	8209
dme-mir-989_3p	17.4236	34.6924	8.78925	0.253348	0.094027	1		10	35	17.6	7.50111		35	11	7
dme-mir-991_3p	88.9773	53.373	106.78	2.00063	0.532228	1		6	70	31.7	21.577		53	119	94
dme-mir-993_5p	58.0712	77.3908	48.4114	0.625544	0.373379	1		47	169	112.9	42.0461		77	68	29
dme-mir-998_3p	521.098	365.605	598.845	1.63796	0.466173	1		274	1035	486.6	211.12		366	363	834
dme-mir-9b_3p	374.824	189.474	467.498	2.46735	0.183792	1		162	254	213.3	32.3077		189	233	702
TBP43-WT-200_vs_TBP43-WT-0								CONTROLS
id	baseMean	baseMeanA	baseMeanB	foldChange	pval	padj		Min	Max	Mean	SD		TBP43-WT-0	TBP43-WT-200_1	TBP43-WT-200_2
dme-mir-10_3p	3134.4	2067.95	3667.63	1.77356	0.440153	1		1625	6433	4476.2	1723.08		2068	4022	3313
dme-mir-10_5p	3839.73	2079.63	4719.78	2.26953	0.223787	1		2080	5521	3682	1101.33		2080	2469	6971
dme-mir-1003_3p	534.501	365.104	619.2	1.69596	0.774389	1		201	687	311.1	144.074		365	241	997
dme-mir-1003_5p	44.6294	75.9416	28.9733	0.381521	0.126143	1		14	110	53.1	25.9163		76	45	12
dme-mir-1004_5p	423.861	660.107	305.737	0.463163	0.144294	1		181	885	586.5	188.618		660	461	151
dme-mir-1008_5p	48.0755	67.1791	38.5236	0.573447	0.394808	1		26	67	46.9	10.7543		67	45	32
dme-mir-1009_3p	139.693	99.3082	159.885	1.60999	0.5663	1		40	125	86.5	23.8013		99	148	172
dme-mir-1010_5p	35.9734	14.6041	46.6581	3.19485	0.769749	1		5	117	25.3	32.551		15	16	78
dme-mir-1012_3p	537.094	397.233	607.025	1.52813	0.583543	1		182	795	512.7	209.133		397	577	637
dme-mir-1013_3p	145.063	93.4665	170.861	1.82805	0.441937	1		77	298	178.5	77.589		93	152	190
dme-mir-1017_3p	345.505	210.3	413.108	1.96438	0.33669	1		122	230	188.8	38.7264		210	194	633
dme-mir-124_5p	445.828	651.345	343.07	0.526711	0.18185	1		168	1159	696.2	255.901		651	555	131
dme-mir-13a_3p	942.911	610.453	1109.14	1.81691	0.432104	1		610	1234	901.2	210.632		610	1299	920
dme-mir-13b-1_3p	18287.6	12197.4	21332.8	1.74896	0.448558	1		8111	21916	16473.9	5120.57		12197	22863	19802
dme-mir-13b-1_5p	44.8394	58.4166	38.0508	0.651371	0.458113	1		12	143	82.1	42.1412		58	63	13
dme-mir-13b-2_3p	18116.5	11876.1	21236.7	1.78819	0.427968	1		8077	21754	16480	5061.58		11876	22717	19756
dme-mir-184_3p	138599	193581	111108	0.573959	0.296159	1		80043	328032	208709	60758.6		193581	141818	80397
dme-mir-219_3p	35.2085	46.7333	29.4461	0.630088	0.532727	1		25	60	38.8	10.9423		47	28	31
dme-mir-2279_5p	35.9142	26.2875	40.7276	1.54932	0.732507	1		26	77	42.8	14.5587		26	45	36
dme-mir-263b_3p	74.8134	96.3874	64.0264	0.664261	0.626987	1		8	134	55.3	43.3719		96	40	89
dme-mir-274_3p	112.011	75.9416	130.046	1.71245	0.512073	1		61	190	109.5	35.5629		76	115	145
dme-mir-286_3p	38.5432	55.4958	30.067	0.541789	0.399716	1		19	81	37.1	19.3417		55	30	30
dme-mir-2c_3p	290.26	210.3	330.24	1.57033	0.670757	1		125	591	226.4	135.74		210	255	406
dme-mir-304_3p	23.1871	11.6833	28.939	2.47695	0.437045	1		6	30	17.6	7.22957		12	24	34
dme-mir-307a_3p	7306.8	9805.22	6057.59	0.617792	0.336842	1		5458	9805	7344.2	1422.13		9805	8212	3903
dme-mir-311_3p	54.4304	37.9708	62.6601	1.65022	1	1		3	85	47.6	34.0007		38	105	21
dme-mir-312_3p	25.1162	35.05	20.1493	0.574874	0.406587	1		6	53	29.9	16.6697		35	30	11
dme-mir-314_3p	164.717	5.84166	244.154	41.7954	0.0930935	1		4	1157	358.3	459.332		6	308	180
dme-mir-317_3p	1.70154e+06	2.21935e+06	1.44263e+06	0.650024	0.436621	1		842630	2785333	1.37051e+06	665343		2219351	1480250	1405013
dme-mir-318_3p	28.778	37.9708	24.1816	0.636847	0.611878	1		14	38	23	7.37865		38	14	35
dme-mir-31b_5p	229.634	119.754	284.574	2.37632	0.547538	1		28	742	297.9	235.283		120	423	146
dme-mir-33_3p	151.256	210.3	121.734	0.578857	0.605849	1		0	275	90.7	106.471		210	243	0
dme-mir-4_3p	24.1778	35.05	18.7417	0.534713	0.593665	1		7	124	26.9	35.0379		35	16	22
dme-mir-4910_5p	15.5262	5.84166	20.3685	3.48677	0.566861	1		0	29	8.9	7.88036		6	10	31
dme-mir-4919_3p	20.0325	26.2875	16.905	0.643084	0.613645	1		17	26	20.9	3.07137		26	16	18
dme-mir-4976_5p	17.6425	11.6833	20.6221	1.76509	0.693089	1		9	29	14.2	6.0148		12	12	29
dme-mir-7_3p	154.357	105.15	178.96	1.70195	0.496548	1		67	159	124.4	27.3016		105	142	216
dme-mir-79_3p	1001.18	736.049	1133.75	1.54032	0.545554	1		631	1259	791.7	170.232		736	769	1499
dme-mir-87_5p	74.7254	110.992	56.5923	0.509879	0.51277	1		16	137	50.2	44.4592		111	47	66
dme-mir-927_5p	9408.47	5876.71	11174.3	1.90146	0.494691	1		4206	11560	6155.8	2188.75		5877	6145	16204
dme-mir-92a_5p	336.981	210.3	400.322	1.90358	0.66803	1		100	764	248.5	187.945		210	196	605
dme-mir-954_5p	209.566	277.479	175.61	0.632878	0.460436	1		204	439	280.2	77.7657		277	146	205
dme-mir-956_3p	686.004	23.3666	1017.32	43.5374	0.0097968	1		9	2407	932.5	988.078		23	1455	580
dme-mir-957_3p	19437.3	8435.36	24938.2	2.95639	0.109167	1		8435	31264	19668.5	6850.16		8435	16570	33306
dme-mir-958_3p	17.0129	0	25.5193	Inf	0.120893	1		0	47	20.5	22.0063		0	26	25
dme-mir-958_5p	15.4038	0	23.1057	Inf	0.16803	1		0	61	24.4	26.5506		0	20	26
dme-mir-959_3p	16.7795	2.92083	23.7088	8.11714	0.319896	1		0	69	26.9	25.7227		3	32	16
dme-mir-960_5p	24.0848	2.92083	34.6668	11.8688	0.157421	1		0	101	41.2	38.0316		3	45	24
dme-mir-966_5p	205.71	330.054	143.538	0.434894	0.22247	1		131	566	221	135.805		330	190	97
dme-mir-969_5p	25.9685	11.6833	33.111	2.83404	0.523234	1		0	44	17.3	12.0835		12	12	54
dme-mir-971_3p	28.9759	46.7333	20.0972	0.43004	0.2838	1		37	107	69.8	24.3484		47	18	22
dme-mir-977_3p	24.8076	2.92083	35.751	12.24	0.131484	1		3	63	34.1	27.1189		3	55	16
dme-mir-981_5p	35.4481	20.4458	42.9493	2.10064	0.490465	1		15	115	48.9	28.9921		20	36	50
dme-mir-983-1_5p	21.0645	11.6833	25.7551	2.20443	0.676029	1		2	56	24.8	18.2013		12	38	14
dme-mir-983-2_5p	23.5481	17.525	26.5596	1.51553	0.897321	1		2	41	23.7	13.8408		18	40	14
dme-mir-985_3p	24.8017	5.84166	34.2817	5.86848	0.359562	1		0	84	40.2	35.8695		6	55	13
dme-mir-991_3p	32.8532	20.4458	39.0568	1.91026	0.694203	1		6	70	31.7	21.577		20	55	23
dme-mir-9b_3p	338.502	192.775	411.365	2.13392	0.288279	1		162	254	213.3	32.3077		193	285	538
dme-mir-9b_5p	2283.64	1442.89	2704.01	1.87402	0.367244	1		1113	2620	1918.3	503.011		1443	2055	3353
tau-V337F-200_vs_tau-V337F-0								CONTROLS
id	baseMean	baseMeanA	baseMeanB	foldChange	pval	padj		Min	Max	Mean	SD		tau-V337F-0	tau-V337F-200_1	tau-V337F-200_2
dme-let-7_3p	36.6673	24.1274	42.9372	1.77961	0.396406	1		24	47	35.5	16.2635		24	43	43
dme-mir-10_5p	1547.72	933.427	1854.86	1.98716	0.462254	1		933	976	954.5	30.4056		933	1169	2540
dme-mir-100_3p	121.776	173.415	95.9564	0.553333	0.236721	1		95	173	134	55.1543		173	83	109
dme-mir-1003_3p	175.922	111.589	208.089	1.86478	0.505556	1		112	115	113.5	2.12132		112	132	284
dme-mir-1004_3p	35.8607	24.1274	41.7274	1.72946	0.404206	1		24	40	32	11.3137		24	29	54
dme-mir-1006_5p	47.7433	61.8263	40.7018	0.658324	0.417132	1		40	62	51	15.5563		62	65	16
dme-mir-1017_3p	106.791	67.8582	126.258	1.86061	0.387947	1		68	77	72.5	6.36396		68	88	165
dme-mir-124_5p	223.681	345.323	162.86	0.471616	0.0447034	1		343	345	344	1.41421		345	253	72
dme-mir-133_3p	4666.67	6313.83	3843.09	0.608678	0.156175	1		6314	6648	6481	236.174		6314	5578	2108
dme-mir-13b-1_5p	29.4648	48.2547	20.0698	0.415915	0.0554426	1		40	48	44	5.65685		48	35	5
dme-mir-13b-2_5p	45.0127	64.8423	35.0979	0.541282	0.150107	1		50	65	57.5	10.6066		65	49	21
dme-mir-184_3p	75190.2	105482	60044.4	0.56924	0.120512	1		90939	105482	98210.5	10283.5		105482	86192	33896
dme-mir-190_5p	2593.13	1930.19	2924.61	1.51519	0.4379	1		1833	1930	1881.5	68.5894		1930	2146	3703
dme-mir-219_3p	17.2333	22.6194	14.5402	0.64282	0.511888	1		14	23	18.5	6.36396		23	16	13
dme-mir-263b_3p	44.9645	33.1751	50.8592	1.53305	0.469682	1		33	41	37	5.65685		33	37	64
dme-mir-284_3p	4693.51	3180.29	5450.12	1.71372	0.418236	1		3180	4564	3872	978.636		3180	3813	7088
dme-mir-284_5p	1982.92	2798.77	1574.99	0.562742	0.274353	1		2066	2799	2432.5	518.309		2799	2895	255
dme-mir-2c_5p	173.844	245.797	137.868	0.560901	0.114986	1		211	246	228.5	24.7487		246	162	114
dme-mir-305_5p	3852.5	5136.11	3210.69	0.625121	0.275394	1		4715	5136	4925.5	297.692		5136	5153	1268
dme-mir-306_5p	4152.26	2907.35	4774.71	1.64229	0.264625	1		2907	4813	3860	1347.75		2907	4025	5524
dme-mir-307a_3p	2689.85	3484.89	2292.33	0.657792	0.249285	1		3485	3689	3587	144.25		3485	3356	1228
dme-mir-33_3p	55.7672	84.4457	41.428	0.490587	0.114822	1		81	84	82.5	2.12132		84	83	0
dme-mir-4952_5p	26.2001	19.6035	29.4984	1.50475	0.664938	1		20	25	22.5	3.53553		20	34	25
dme-mir-927_5p	3618.39	2672.1	4091.53	1.5312	0.62107	1		2672	2677	2674.5	3.53553		2672	2523	5660
dme-mir-92a_5p	144.37	95.0014	169.054	1.77949	0.631189	1		95	119	107	16.9706		95	92	246
dme-mir-932_5p	2344.31	3489.42	1771.76	0.507751	0.11075	1		2176	3489	2832.5	928.431		3489	2355	1189
dme-mir-956_3p	89.3015	12.0637	127.92	10.6038	0.877095	1		11	12	11.5	0.707107		12	247	8
dme-mir-970_5p	27.9592	42.2229	20.8274	0.493273	0.19255	1		27	42	34.5	10.6066		42	39	3
dme-mir-989_3p	273.686	13.5716	403.743	29.749	0.854033	1		12	14	13	1.41421		14	798	9

## Sheet: PD
par-10_vs_par-0								CONTROLS
id	baseMean	baseMeanA	baseMeanB	foldChange	pval	padj		Min	Max	Mean	SD		par-0_1	par-0_2	par-10_1	par-10_2
dme-bantam_3p	38047.2	22874.4	53220	2.32662	0.187559	1		15713	47224	27171.2	13793.3		23337	22411	47207	59233
dme-let-7_3p	40.1813	51.1669	29.1957	0.570598	0.430686	1		33	64	44.75	13.5984		38	64	22	36
dme-mir-1_3p	332208	188530	475885	2.52418	0.260605	1		89614	356539	260599	117593		287447	89614	735478	216291
dme-mir-1004_3p	82.1149	103.019	61.211	0.594174	0.735843	1		79	157	110.5	34.6651		116	90	44	78
dme-mir-1004_5p	254.489	167.517	341.46	2.03836	0.219807	1		87	324	205.25	102.928		248	87	468	215
dme-mir-1005_3p	125.7	156.331	95.0696	0.60813	0.591519	1		36	249	102	98.7421		63	249	73	117
dme-mir-1006_3p	297.133	374.673	219.593	0.586092	0.251602	1		231	489	314.25	117.993		261	489	233	206
dme-mir-1008_5p	20.847	26.44	15.2539	0.576927	0.393452	1		3	40	19.75	15.7771		13	40	18	13
dme-mir-1009_3p	72.7776	97.4034	48.1518	0.494355	0.194196	1		43	152	86.5	52.1696		43	152	44	52
dme-mir-1010_5p	52.8746	67.6416	38.1075	0.563374	0.443833	1		21	92	55.5	30.4904		43	92	18	58
dme-mir-1012_5p	3232.52	3905.26	2559.79	0.655472	0.806298	1		1983	5723	3348.5	1746.9		5723	2088	3518	1602
dme-mir-1016_3p	16.295	20.4369	12.1532	0.594668	0.908538	1		4	25	14.75	8.61684		25	16	9	15
dme-mir-12_5p	2559.47	1640.63	3478.32	2.12012	0.249573	1		1476	3270	2146.25	783.293		1806	1476	3764	3192
dme-mir-124_3p	2114.46	2622.2	1606.73	0.612739	0.356661	1		1170	3155	1913.75	926.853		2089	3155	1559	1654
dme-mir-133_5p	445.55	569.495	321.606	0.564721	0.342745	1		273	866	523	275.317		273	866	197	446
dme-mir-13a_3p	653.222	435.135	871.31	2.00239	0.459826	1		238	821	576.25	244.164		238	632	559	1184
dme-mir-13b-1_3p	9029.17	6193.72	11864.6	1.91559	0.436728	1		4556	16155	9743.75	4903.92		4556	7832	9662	14067
dme-mir-13b-2_3p	8994.19	6168.33	11820.1	1.91625	0.437405	1		4507	16221	9752.5	4951.34		4507	7829	9558	14082
dme-mir-14_3p	51149.8	61393.1	40906.5	0.666305	0.660479	1		35374	68556	54815	14219.8		68556	54230	41489	40324
dme-mir-14_5p	3139.19	4052.69	2225.69	0.549189	0.601752	1		1946	6330	4095.25	1818.04		4439	3666	1606	2845
dme-mir-184_5p	67.5358	82.3583	52.7132	0.640047	0.587903	1		27	99	60	30.4959		99	66	67	39
dme-mir-193_3p	341.767	516.124	167.411	0.324361	0.713544	1		42	959	285.75	449.044		73	959	118	217
dme-mir-210_5p	1408.04	1704.17	1111.91	0.652465	0.673574	1		1139	2922	1867.25	798.463		2033	1375	1207	1017
dme-mir-219_3p	42.6505	58.019	27.2821	0.470228	0.317787	1		12	83	48.75	32.1701		33	83	13	41
dme-mir-2279_5p	15.1056	9.62263	20.5885	2.13959	0.421295	1		9	29	16.75	9.32291		10	9	22	19
dme-mir-2535b_3p	28.1137	43.4806	12.7468	0.29316	0.33358	1		34	53	41.75	8.18026		53	34	9	17
dme-mir-263b_3p	50.9436	62.5768	39.3104	0.628193	0.61693	1		23	79	43	26.533		79	47	51	28
dme-mir-274_3p	71.4068	94.0369	48.7767	0.518697	0.290642	1		48	140	84.5	42.0912		48	140	27	71
dme-mir-275_3p	1464.61	953.713	1975.5	2.07138	0.300275	1		813	5114	2159	1997.82		1094	813	1981	1970
dme-mir-275_5p	70.5847	47.1152	94.0542	1.99626	0.259421	1		46	157	84	51.8652		48	46	60	128
dme-mir-277_5p	58.9017	113.953	3.85059	0.033791	0.587174	1		0	228	58	113.337		0	228	4	3
dme-mir-278_3p	18533.5	23913.8	13153.2	0.550023	0.411436	1		9630	35635	18799.2	11723		12193	35635	7273	19033
dme-mir-281-1_3p	404.418	275.675	533.162	1.93403	0.256414	1		179	609	383.5	175.967		372	179	697	370
dme-mir-281-1_5p	124.03	148.883	99.178	0.666149	0.485534	1		70	180	116.5	46.6869		180	118	142	56
dme-mir-284_3p	8894.87	11229.7	6560.08	0.584174	0.48264	1		4818	11464	8608.25	3179.86		11464	10996	6244	6876
dme-mir-286_3p	109.82	54.8459	164.794	3.00468	0.0354449	1		20	127	64.25	51.6035		86	24	171	159
dme-mir-2a-2_5p	3837.38	4743.24	2931.53	0.618044	0.6146	1		1554	5601	3411.75	1743.14		5601	3885	3139	2724
dme-mir-304_5p	2678.56	1911.89	3445.22	1.80199	0.373446	1		1418	3078	2079.75	776.111		2309	1514	4401	2490
dme-mir-305_5p	4848.34	3234.25	6462.43	1.99812	0.448044	1		2164	5521	3538.25	1419.41		3094	3374	8141	4784
dme-mir-306_3p	86.3128	110.735	61.8905	0.558906	0.572888	1		17	176	75	69.7663		46	176	38	86
dme-mir-311_3p	83.3169	10.5015	156.132	14.8676	0.495477	1		8	106	34.25	47.8774		8	13	286	26
dme-mir-312_3p	59.7314	13.6147	105.848	7.77458	0.539619	1		7	31	16.5	11.3284		20	7	189	23
dme-mir-314_3p	91.25	7.55213	174.948	23.1654	0.48803	1		2	83	25.25	38.6038		8	8	304	46
dme-mir-316_3p	18.0103	9.81626	26.2043	2.66948	0.280139	1		7	33	20.5	12.4766		13	7	35	17
dme-mir-316_5p	404.653	544.304	265.003	0.486866	0.430835	1		251	701	435	189.8		701	387	317	213
dme-mir-317_3p	789670	1.03821e+06	541131	0.521215	0.374871	1		400187	1295638	836115	367543		1295638	780781	705621	376640
dme-mir-318_3p	378.514	30.4468	726.582	23.864	0.56039	1		20	202	77	84.0516		41	20	1424	29
dme-mir-31b_5p	123.95	34.7814	213.118	6.12735	0.422594	1		21	177	72.5	70.6753		48	21	370	56
dme-mir-33_5p	11649.6	15227.2	8072.01	0.530106	0.310472	1		7288	18391	12394.8	4562.73		12064	18391	6521	9623
dme-mir-34_3p	475.126	347.562	602.691	1.73405	0.494493	1		317	690	438	170.108		317	379	610	595
dme-mir-34_5p	70768.7	98188.9	43348.5	0.441481	0.420763	1		76757	113716	93173.8	16760.8		113716	82662	35688	51009
dme-mir-4940_5p	23.1855	16.6832	29.6878	1.77951	0.558004	1		0	25	9.5	10.8474		25	8	38	22
dme-mir-4969_5p	37.8705	24.6524	51.0886	2.07236	0.391171	1		21	38	30.5	7.59386		28	21	62	40
dme-mir-5_5p	105.498	63.2917	147.705	2.33372	0.214554	1		18	227	94.25	97.8617		109	18	184	111
dme-mir-7_3p	52.8965	71.8719	33.9211	0.471966	0.266592	1		60	80	66.75	8.99537		63	80	35	32
dme-mir-7_5p	53667.1	41619	65715.1	1.57897	0.58515	1		36999	106849	58594	32414.9		46239	36999	85877	45553
dme-mir-87_3p	649.166	217.895	1080.44	4.95853	0.0378803	1		213	637	419.5	233.074		213	223	1342	819
dme-mir-87_5p	31.5709	13.7636	49.3781	3.58758	0.183602	1		8	30	16.25	9.60469		15	12	64	34
dme-mir-927_5p	6845.33	9036.35	4654.31	0.515066	0.278541	1		6169	10527	7843.75	1879.58		7546	10527	4272	5036
dme-mir-929_5p	550.148	807.066	293.23	0.363329	0.109373	1		295	1004	577	313.383		610	1004	257	329
dme-mir-92a_5p	370.205	256.237	484.174	1.88956	0.637208	1		42	345	206.25	131.609		167	345	157	811
dme-mir-932_5p	2050.01	1500.93	2599.09	1.73166	0.623457	1		876	2270	1848	651.699		876	2126	2056	3142
dme-mir-956_3p	433.803	14.1509	853.456	60.3111	0.561381	1		8	370	102	178.744		20	8	1681	26
dme-mir-958_5p	20.4171	1.26613	39.5681	31.2512	0.440306	1		0	21	6.25	9.91211		3	0	73	6
dme-mir-965_3p	100.634	129.966	71.3022	0.548624	0.397476	1		24	212	93.75	83.5638		48	212	87	56
dme-mir-965_5p	90.6076	111.897	69.3183	0.619484	0.415577	1		61	163	118.75	49.5606		61	163	33	105
dme-mir-969_5p	19.52	23.997	15.0431	0.626872	0.688946	1		10	48	26.5	15.8008		23	25	11	19
dme-mir-971_3p	26.5928	18.3664	34.8193	1.89581	0.304576	1		14	47	25.25	14.975		23	14	31	39
dme-mir-981_3p	2052.49	2520.76	1584.22	0.62847	0.457414	1		944	3378	1868.5	1051.96		1664	3378	1107	2062
dme-mir-988_3p	281.973	347.532	216.414	0.622716	0.356525	1		166	414	283.25	101.612		281	414	226	207
dme-mir-989_3p	2251.4	55.2331	4447.57	80.5236	0.548557	1		14	1509	408.25	734.676		91	19	8879	16
dme-mir-993_3p	695.759	332.755	1058.76	3.18181	0.0366165	1		238	985	607.5	336.981		428	238	799	1319
dme-mir-993_5p	32.9138	21.003	44.8246	2.1342	0.472909	1		15	31	24.5	6.80686		15	27	38	52
dme-mir-994_3p	12.4313	2.53226	22.3303	8.81833	0.710253	1		0	5	2.25	2.62996		5	0	44	0
dme-mir-994_5p	253.113	5.86889	500.358	85.256	0.619704	1		2	73	22.25	34.0037		10	2	996	5
dme-mir-995_3p	3199.93	3846.76	2553.1	0.663702	0.517989	1		1997	4193	2959.75	1064.11		4193	3500	3059	2047
dme-mir-996_3p	6068.94	4618.4	7519.47	1.62816	0.686129	1		2882	7300	4988.75	2169.04		2882	6355	6417	8622
dme-mir-9a_5p	44072.3	34232.7	53912	1.57487	0.462433	1		26663	45937	37149.8	8515.97		41803	26663	67666	40158
dme-mir-9b_5p	1402.24	942.245	1862.24	1.97638	0.439922	1		618	2235	1423.5	671.939		618	1267	1409	2316
dme-mir-9c_5p	13747.5	10577.4	16917.6	1.5994	0.620094	1		9395	11760	10804.8	1120.94		11760	9395	23222	10613
syn-A30P_vs_elav								CONTROLS
id	baseMean	baseMeanA	baseMeanB	foldChange	pval	padj		Min	Max	Mean	SD		elav	syn-A30P	syn-WT
dme-mir-1_3p	231375	308796	153953	0.498559	0.518431	1		89614	356539	260599	117593		308796	153953	313295
dme-mir-1003_3p	454.917	602.237	307.598	0.510759	0.404633	1		52	602	326.5	227.019		602	308	422
dme-mir-1004_5p	120.306	161.851	78.7599	0.486619	0.414686	1		87	324	205.25	102.928		162	79	171
dme-mir-1005_3p	45.9742	36.1342	55.8141	1.54463	0.813373	1		36	249	102	98.7421		36	56	35
dme-mir-1006_3p	309.043	231.108	386.978	1.67444	0.523122	1		231	489	314.25	117.993		231	387	245
dme-mir-1010_3p	2676.94	3541.15	1812.72	0.5119	0.394905	1		1095	3541	2477	1062.86		3541	1813	3734
dme-mir-124_3p	1681.46	1241.36	2121.56	1.70906	0.495745	1		1170	3155	1913.75	926.853		1241	2122	833
dme-mir-124_5p	139.104	195.727	82.4809	0.421408	0.296528	1		92	324	208	95.219		196	82	249
dme-mir-14_3p	49690.5	61100	38281	0.626531	0.549311	1		35374	68556	54815	14219.8		61100	38281	49903
dme-mir-193_3p	64.7994	42.1566	87.4421	2.07422	0.880368	1		42	959	285.75	449.044		42	87	27
dme-mir-210_5p	2250.88	2921.6	1580.16	0.540854	0.434872	1		1139	2922	1867.25	798.463		2922	1580	1988
dme-mir-252_5p	30699.7	22256.4	39143.1	1.75873	0.470925	1		22256	32039	28404.5	4378.54		22256	39143	19602
dme-mir-263a_3p	45.5547	27.8535	63.256	2.27103	0.387638	1		28	73	46.5	18.9824		28	63	28
dme-mir-263b_3p	37.0948	23.3367	50.8529	2.1791	0.422576	1		23	79	43	26.533		23	51	17
dme-mir-263b_5p	26670.6	18895.2	34446	1.823	0.443602	1		14529	19103	16916.2	2419.26		18895	34446	17372
dme-mir-274_3p	72.261	56.4597	88.0623	1.55974	0.622245	1		48	140	84.5	42.0912		56	88	76
dme-mir-275_3p	3418.27	5113.75	1722.8	0.336895	0.25136	1		813	5114	2159	1997.82		5114	1723	6674
dme-mir-275_5p	110.229	156.582	63.8762	0.407942	0.29797	1		46	157	84	51.8652		157	64	234
dme-mir-276b_5p	228.367	167.121	289.613	1.73296	0.49883	1		167	355	246	79.8958		167	290	173
dme-mir-277_5p	29.5901	1.50559	57.6746	38.3069	0.694184	1		0	228	58	113.337		2	58	1
dme-mir-281-1_3p	311.101	374.14	248.063	0.663022	0.607812	1		179	609	383.5	175.967		374	248	554
dme-mir-281-2_3p	343.05	441.139	244.962	0.555295	0.462841	1		221	540	423.25	140.761		441	245	574
dme-mir-281-2_5p	874.333	1058.43	690.235	0.65213	0.692387	1		394	2268	1462.5	894.371		1058	690	1434
dme-mir-285_5p	1241.61	1517.64	965.584	0.636242	0.565573	1		891	1518	1097.75	288.298		1518	966	1418
dme-mir-2a-2_5p	2090.69	1553.77	2627.6	1.69111	0.503345	1		1554	5601	3411.75	1743.14		1554	2628	1448
dme-mir-2c_3p	233.99	185.188	282.792	1.52705	0.602777	1		148	432	238.75	130.188		185	283	163
dme-mir-304_3p	21.6141	16.5615	26.6667	1.61016	0.75632	1		3	31	14.25	12.6853		17	27	14
dme-mir-304_5p	2893.57	1417.52	4369.62	3.08259	0.158907	1		1418	3078	2079.75	776.111		1418	4370	1573
dme-mir-305_5p	1506.89	2163.54	850.235	0.392984	0.238922	1		2164	5521	3538.25	1419.41		2164	850	2588
dme-mir-308_3p	17.006	24.0895	9.92251	0.411902	0.798422	1		24	298	96.5	134.389		24	10	13
dme-mir-308_5p	66.4824	43.6622	89.3026	2.04531	0.412895	1		44	146	93.5	52.45		44	89	60
dme-mir-316_3p	21.1249	28.6063	13.6434	0.476939	0.497738	1		7	33	20.5	12.4766		29	14	34
dme-mir-316_5p	325.651	250.681	400.621	1.59813	0.558887	1		251	701	435	189.8		251	401	308
dme-mir-317_3p	570315	400187	740443	1.85024	0.432368	1		400187	1295638	836115	367543		400187	740443	369432
dme-mir-33_5p	9288.89	7287.82	11290	1.54915	0.575558	1		7288	18391	12394.8	4562.73		7288	11290	6617
dme-mir-34_3p	498.336	690.314	306.357	0.443794	0.311373	1		317	690	438	170.108		690	306	605
dme-mir-34_5p	135956	99559.6	172351	1.73114	0.483195	1		76757	113716	93173.8	16760.8		99560	172351	99643
dme-mir-7_5p	65640.6	44289.3	86991.9	1.96418	0.389751	1		36999	106849	58594	32414.9		44289	86992	61071
dme-mir-87_3p	970.528	636.866	1304.19	2.04783	0.36842	1		213	637	419.5	233.074		637	1304	777
dme-mir-87_5p	47.6142	30.1119	65.1165	2.16249	0.45283	1		8	30	16.25	9.60469		30	65	19
dme-mir-929_5p	504.138	295.096	713.18	2.41677	0.272062	1		295	1004	577	313.383		295	713	324
dme-mir-932_5p	1871.9	2269.68	1474.11	0.64948	0.582105	1		876	2270	1848	651.699		2270	1474	2043
dme-mir-954_5p	193.821	264.232	123.411	0.467057	0.354307	1		101	291	197.25	94.228		264	123	282
dme-mir-965_3p	48.0138	24.0895	71.9382	2.98629	0.515302	1		24	212	93.75	83.5638		24	72	31
dme-mir-965_5p	130.76	157.334	104.186	0.662197	0.626144	1		61	163	118.75	49.5606		157	104	194
dme-mir-966_5p	67.7749	128.728	6.82172	0.0529933	0.00293773	1		35	147	108	49.8665		129	7	222
dme-mir-969_3p	18.8001	23.3367	14.2636	0.61121	0.755275	1		19	132	56.25	52.4682		23	14	18
dme-mir-969_5p	33.0818	48.179	17.9845	0.373286	0.340916	1		10	48	26.5	15.8008		48	18	44
dme-mir-970_5p	21.7217	35.3814	8.06204	0.227861	0.225141	1		3	62	36.5	24.9332		35	8	53
dme-mir-986_3p	89.3944	113.672	65.1165	0.572844	0.527068	1		30	114	70	34.6121		114	65	115
dme-mir-993_3p	748.764	984.658	512.87	0.520861	0.411374	1		238	985	607.5	336.981		985	513	1073
dme-mir-9c_5p	8559.59	10413.4	6705.76	0.643953	0.573078	1		9395	11760	10804.8	1120.94		10413	6706	10005
syn-WT_vs_elav								CONTROLS
id	baseMean	baseMeanA	baseMeanB	foldChange	pval	padj		Min	Max	Mean	SD		elav	syn-A30P	syn-WT
dme-bantam_5p	3563.36	2568.54	4558.17	1.77462	0.499189	1		1406	4681	2819.75	1361.93		2569	1859	4558
dme-mir-10_3p	2561.82	1783.37	3340.27	1.873	0.459766	1		1035	2731	1736.75	729.812		1783	1872	3340
dme-mir-1003_5p	23.5752	18.0671	29.0833	1.60974	0.727195	1		3	46	25	18.6011		18	8	29
dme-mir-1010_5p	52.1528	66.2461	38.0596	0.574518	0.566972	1		21	92	55.5	30.4904		66	68	38
dme-mir-1017_3p	170.867	208.525	133.209	0.638815	0.60327	1		73	209	119.25	61.0048		209	204	133
dme-mir-125_5p	48276.1	63680.5	32871.6	0.516196	0.420707	1		30996	63681	44354	15692.8		63681	43361	32872
dme-mir-13b-2_5p	19.1278	12.0447	26.2108	2.17612	0.533717	1		12	30	17	8.7178		12	16	26
dme-mir-193_3p	34.5428	42.1566	26.9289	0.638784	0.926275	1		42	959	285.75	449.044		42	87	27
dme-mir-2489_3p	17.4774	10.5391	24.4156	2.31666	0.515241	1		10	25	14	7.34847		11	17	24
dme-mir-283_5p	1729.63	1202.97	2256.29	1.8756	0.459426	1		858	2573	1456.75	761.242		1203	897	2256
dme-mir-286_3p	252.326	19.5727	485.08	24.7835	0.00134351	0.475601		20	127	64.25	51.6035		20	19	485
dme-mir-3_3p	33.1942	22.5839	43.8044	1.93963	0.567793	1		13	31	23	7.48331		23	29	44
dme-mir-308_3p	18.5077	24.0895	12.9259	0.536578	0.859401	1		24	298	96.5	134.389		24	10	13
dme-mir-311_3p	16.3829	9.78635	22.9794	2.3481	0.842924	1		8	106	34.25	47.8774		10	3	23
dme-mir-4_3p	53.6203	5.26957	101.971	19.3509	0.0157908	1		5	48	26.25	20.5163		5	7	102
dme-mir-4969_5p	50.4339	38.3926	62.4752	1.62727	0.647083	1		21	38	30.5	7.59386		38	28	62
dme-mir-5_5p	134.464	23.3367	245.592	10.5239	0.116337	1		18	227	94.25	97.8617		23	24	246
dme-mir-7_3p	48.6898	63.9877	33.3919	0.521849	0.488909	1		60	80	66.75	8.99537		64	92	33
dme-mir-8_3p	56551.1	43973.8	69128.4	1.57203	0.595112	1		12605	73327	38291.2	26742.9		43974	32578	69128
dme-mir-87_5p	24.3913	30.1119	18.6707	0.620046	0.661581	1		8	30	16.25	9.60469		30	65	19
dme-mir-957_5p	16.5277	8.28076	24.7746	2.99183	0.484287	1		0	21	8.75	8.8459		8	3	25
dme-mir-960_5p	22.2665	15.8087	28.7242	1.81699	0.724148	1		0	16	5.25	7.27438		16	5	29
dme-mir-966_5p	175.132	128.728	221.535	1.72096	0.555487	1		35	147	108	49.8665		129	7	222
dme-mir-970_5p	44.4401	35.3814	53.4988	1.51206	0.751859	1		3	62	36.5	24.9332		35	8	53
dme-mir-990_5p	271.194	331.983	210.405	0.633782	0.588252	1		110	332	214.25	96.7897		332	252	210
